# Supplementary material for: Mapping the Regulatory Network for Salmonella enterica Serovar Typhimurium Invasion
Source: mBio. 2016 Sep 6;7(5):e01024-16. doi: 10.1128/mBio.01024-16 (PMC5013294; doi:10.1128/mBio.01024-16)
Supplement: Table S1 — Complete RNA-seq analysis for HilD, HilC, RtsA, InvF, SprB, RtsB, and HilA. [file mbo004162976st1.xlsx]

## Sheet: hilD_chr
Transcription Start	Translation Start	Translation Stop	Transcription Stop	Strand	Name	Synonym	Product	Expression hilDdel	Expression hilDover	qValue hilDdel vs hilDover
28	190	255	257	+	thrL	STM14_0001	thr operon leader peptide	979	972	0.303569
	337	2799		+	thrA	STM14_0002	bifunctional aspartokinase I/homoserine dehydrogenase I	103	71	1
2800	2801	3730	3733	+	thrB	STM14_0003	homoserine kinase	289	254	0.719584
3734	3734	5020	5031	+	thrC	STM14_0004	threonine synthase	331	243	1
5902	5887	5114	5063	-	yaaA	STM14_0005	hypothetical protein	242	231	0.221763
	7396	5966		-	yaaJ	STM14_0006	putative alanine/glycine transport protein	12	14	1
7566	7665	8618	8626	+	talB	STM14_0007	transaldolase B	807	987	0.659889
8729	8729	9319	9333	+	mogA	STM14_0008	molybdenum cofactor biosynthesis protein	68	65	0.519261
	9942	9376		-	yaaH	STM14_0009	hypothetical protein	15	10	1
	10805	10092		-	htgA	STM14_0010	hypothetical protein	5	4	1
	11245	10841		-	yaaI	STM14_0011	hypothetical protein	6	7	1
	11257	11424		+	-	STM14_0012	hypothetical protein	1	2	1
11477	11593	13509	13543	+	dnaK	STM14_0013	molecular chaperone DnaK	529	498	1
13561	13595	14734	14734	+	dnaJ	STM14_0014	chaperone protein DnaJ	120	117	0.181863
	14845	14958		+	-	STM14_0015	hypothetical protein	4	7	1
	15014	15961		+	-	STM14_0016	putative transcriptional regulator	11	6	1
	16088	16432		+	-	STM14_0017	putative bacteriophage protein	0	0	1
	17026	16493		-	-	STM14_0018	hypothetical protein	1	1	1
	17486	17043		-	-	STM14_0019	hypothetical protein	2	2	1
	17741	17613		-	-	STM14_0020	hypothetical protein	0	0	1
	17665	17787		+	-	STM14_0021	hypothetical protein	0	0	1
17867	17867	19966		+	-	STM14_0022	putative exochitinase	15	13	1
	20058	23054		+	-	STM14_0023	putative hydroxymethyltransferase	4	5	1
	23091	23240		+	-	STM14_0024	hypothetical protein	0	0	1
	23335	24039		+	-	STM14_0025	putative cytoplasmic protein	3	2	1
	24198	24094		-	-	STM14_0026	hypothetical protein	2	1	1
	24316	24426		+	-	STM14_0027	hypothetical protein	3	10	1
	24469	25011		+	bcfA	STM14_0028	fimbrial subunit	8	9	1
	25112	25798		+	bcfB	STM14_0029	fimbrial chaperone	1	1	1
	25803	28424		+	bcfC	STM14_0030	fimbrial usher	6	4	1
	28425	29432		+	bcfD	STM14_0031	fimbrial subunit	7	6	1
	29433	29978		+	bcfE	STM14_0032	fimbrial subunit	9	6	1
	29994	30512		+	bcfF	STM14_0033	fimbrial subunit	3	3	1
	30478	31209		+	bcfG	STM14_0034	fimbrial chaperone	7	4	1
	31274	32119		+	bcfH	STM14_0035	putative thiol-disulfide isomerase	14	7	1
	32116	32445		+	-	STM14_0036	hypothetical protein	14	8	1
	32994	32545		-	-	STM14_0037	putative transcriptional regulator	0	1	1
	33364	34368		+	-	STM14_0038	putative transcriptional regulator	3	2	1
	34816	34376		-	-	STM14_0039	putative transcriptional regulator	4	2	1
	34828	34974		+	-	STM14_0040	hypothetical protein	0	0	1
35339	35339	37057	37057	+	-	STM14_0041	putative arylsulfatase	28	16	1
38674	38674	37103	37103	-	-	STM14_0042	putative 5'-nucleotidase	18	19	1
	39534	38773		-	-	STM14_0043	putative outer membrane/exported protein	1	1	1
	40131	41624		+	-	STM14_0044	putative arylsulfatase	20	21	1
	41723	42913		+	-	STM14_0045	putative arylsulfatase regulator	8	7	1
	42932	44185		+	-	STM14_0046	putative cytoplasmic protein	2	2	1
44312	44312	46027	46114	+	-	STM14_0047	putative arylsulfatase	54	27	0.120082
46168	46190	47356	47391	+	nhaA	STM14_0048	pH-dependent sodium/proton antiporter	98	473	3.84146e-103
47404	47418	48317	48317	+	nhaR	STM14_0049	transcriptional activator NhaR	42	313	1.07328e-256
	50411	48372		-	-	STM14_0050	putative glycosyl hydrolase	13	12	1
	51824	50451		-	-	STM14_0051	putative sodium galactoside symporter	13	6	1
52672	52543	52280	52280	-	rpsT	STM14_0052	30S ribosomal protein S20	791	1134	0.00262441
52649	52649	52864	52871	+	yaaY	STM14_0053	putative cytoplasmic protein	22	29	1
52872	52872	53810	53842	+	ribF	STM14_0054	bifunctional riboflavin kinase/FMN adenylyltransferase	220	230	0.12715
53845	53855	56689		+	ileS	STM14_0055	isoleucyl-tRNA synthetase	166	197	0.0283429
	56689	57189	57189	+	lspA	STM14_0056	lipoprotein signal peptidase	104	119	0.0374056
57190	57203	57334	57334	+	-	STM14_0057	hypothetical protein	131	197	0.0171404
57335	57344	57793	57793	+	slpA	STM14_0058	FKBP-type peptidyl-prolyl cis-trans isomerase	107	134	0.00742873
57794	57796	58746	58761	+	ispH	STM14_0059	4-hydroxy-3-methylbut-2-enyl diphosphate reductase	94	95	0.147264
58926	58946	60148	60148	+	-	STM14_0060	putative nitrite reductase	144	99	1
60164	60164	61084	61100	+	rihC	STM14_0061	ribonucleoside hydrolase RihC	60	72	0.0238096
61793	61792	61106	61106	-	-	STM14_0062	putative transcriptional regulator	60	34	0.0294844
63413	63413	61794	61794	-	-	STM14_0063	putative transcriptional regulator	28	16	1
	64849	63548		-	-	STM14_0064	putative oxalacetate decarboxylase subunit beta	1	1	1
	66637	64862		-	-	STM14_0065	pyruvate carboxylase subunit B	1	1	1
	66893	66654		-	-	STM14_0066	oxaloacetate decarboxylase subunit gamma	1	1	1
	68392	67052		-	-	STM14_0067	putative citrate-sodium symporter	1	1	1
	68671	68513		-	-	STM14_0068	hypothetical protein	0	0	1
	68637	69680		+	citC2	STM14_0069	putative citrate lyase synthetase	1	1	1
	69710	70003		+	citD2	STM14_0070	citrate lyase subunit gamma	2	2	1
	70000	70869		+	citE2	STM14_0071	putative citrate lyase beta chain	3	3	1
	70880	72400		+	citF2	STM14_0072	putative citrate lyase alpha chain/citrate-ACP transferase	4	4	1
	72400	72951		+	citX2	STM14_0073	putative cytoplasmic protein	3	4	1
	72929	73837		+	citG2	STM14_0074	triphosphoribosyl-dephospho-CoA synthase	5	4	1
74001	74017	74838	74855	+	dapB	STM14_0075	dihydrodipicolinate reductase	190	213	0.0261265
	75239	74964		-	-	STM14_0076	hypothetical protein	3	5	1
75791	75881	77029	77029	+	carA	STM14_0077	carbamoyl phosphate synthase small subunit	74	110	7.26394e-06
77044	77048	80275	80275	+	carB	STM14_0078	carbamoyl phosphate synthase large subunit	20	33	1
80343	80354	80542		+	-	STM14_0079	hypothetical protein	112	80	0.275661
	80499	80957	80957	+	tnpA_1	STM14_0080	transposase	128	97	1
81207	81260	81655	81741	+	caiF	STM14_0081	DNA-binding transcriptional activator CaiF	1484	3160	6.57795e-09
	82328	81732		-	caiE	STM14_0082	carnitine operon protein CaiE	6	9	1
	83222	82437		-	caiD	STM14_0083	carnitinyl-CoA dehydratase	10	9	1
	84829	83276		-	caiC	STM14_0084	putative crotonobetaine/carnitine-CoA ligase	16	13	1
	86109	84892		-	caiB	STM14_0085	crotonobetainyl-CoA:carnitine CoA-transferase	29	24	1
	86246	86109		-	-	STM14_0086	hypothetical protein	14	11	1
87363	87363	86221		-	caiA	STM14_0087	crotonobetainyl-CoA dehydrogenase	14	18	1
	88915	87398		-	caiT	STM14_0088	L-carnitine/gamma-butyrobetaine antiporter	2	5	1
	89119	89328		+	-	STM14_0089	hypothetical protein	0	0	1
	89396	90166		+	fixA	STM14_0090	putative electron transfer flavoprotein FixA	10	8	1
	90182	91123		+	fixB	STM14_0091	putative electron transfer flavoprotein FixB	3	3	1
	91173	92459		+	fixC	STM14_0092	putative oxidoreductase FixC	1	3	1
	92456	92743		+	fixX	STM14_0093	putative ferredoxin	0	1	1
	92890	94230		+	yaaU	STM14_0094	putative transport protein	10	10	1
94319	94319	94549	94549	+	-	STM14_0095	putative outer membrane lipoprotein	28	19	1
94829	94843	95259	95259	+	-	STM14_0096	hypothetical protein	431	230	0.0970285
	95379	95263		-	-	STM14_0097	hypothetical protein	1	3	1
95791	95773	95483	95483	-	-	STM14_0098	hypothetical protein	85	86	1
	95983	96177		+	-	STM14_0099	putative inner membrane protein	0	0	1
96671	96671	98560	98560	+	-	STM14_0100	putative sulfatase	27	15	1
	98802	98644		-	-	STM14_0101	hypothetical protein	0	0	1
	98738	99019		+	-	STM14_0102	hypothetical protein	3	2	1
	98967	99497		+	yabF	STM14_0103	glutathione-regulated potassium-efflux system ancillary protein KefF	15	9	1
	99490	101352	101352	+	kefC	STM14_0104	glutathione-regulated potassium-efflux system protein KefC	28	15	1
	101474	101349		-	-	STM14_0105	hypothetical protein	2	3	1
101551	101551	102030	102030	+	folA	STM14_0106	dihydrofolate reductase	84	67	1
102987	102984	102136	102136	-	apaH	STM14_0107	diadenosine tetraphosphatase	217	146	1
103374	103372	102995	102988	-	apaG	STM14_0108	ApaG protein	217	168	1
	104196	103375	103375	-	ksgA	STM14_0109	dimethyladenosine transferase	137	172	0.000726277
	105182	104193		-	pdxA_1	STM14_0110	4-hydroxythreonine-4-phosphate dehydrogenase	84	99	0.0131722
106471	106468	105182		-	surA	STM14_0111	peptidyl-prolyl cis-trans isomerase SurA	235	259	0.214465
108882	108882	106522	106503	-	imp	STM14_0112	organic solvent tolerance protein	324	318	1
109053	109053	108892	108883	-	-	STM14_0113	hypothetical protein	239	278	0.0535311
109055	109136	109948	109954	+	djlA	STM14_0114	DNA-J like membrane chaperone protein	127	98	1
110704	110702	110043	110043	-	rluA	STM14_0115	23S rRNA/tRNA pseudouridine synthase A	24	26	1
113629	113620	110714	110714	-	hepA	STM14_0116	ATP-dependent helicase HepA	29	33	1
	116145	113794	113794	-	polB	STM14_0117	DNA polymerase II	21	17	1
	116809	116189	116189	-	-	STM14_0118	hypothetical protein	17	19	1
117470	117528	117947	117978	+	-	STM14_0119	putative cytoplasmic protein	46	38	0.860817
118759	118648	117953	117859	-	araD	STM14_0120	L-ribulose-5-phosphate 4-epimerase	1612	3372	0.0224949
120301	120291	118789	118770	-	araA	STM14_0121	L-arabinose isomerase	3456	6641	1
122040	122011	120302	120302	-	araB	STM14_0122	ribulokinase	2332	3687	1
122198	122352	123197	123229	+	araC	STM14_0123	DNA-binding transcriptional regulator AraC	292	282	0.408786
123259	123316	124083	124083	+	yabI	STM14_0124	hypothetical protein	57	63	0.0747002
	124829	124122		-	thiQ	STM14_0125	thiamine transporter ATP-binding subunit	9	11	1
	126423	124813		-	thiP	STM14_0126	thiamine transporter membrane protein	4	5	1
127382	127382	126399		-	tbpA	STM14_0127	thiamine transporter substrate binding subunit	65	52	1
	127546	127427		-	-	STM14_0128	putative lipoprotein	15	17	1
	129218	127560	127560	-	yabN	STM14_0129	transcriptional regulator SgrR	17	17	1
	129492	129166		-	-	STM14_0130	hypothetical protein	8	14	1
	130374	129769		-	leuD	STM14_0131	isopropylmalate isomerase small subunit	10	17	1
	131785	130385		-	leuC	STM14_0132	isopropylmalate isomerase large subunit	10	15	1
	132879	131788		-	leuB	STM14_0133	3-isopropylmalate dehydrogenase	13	17	1
	134450	132879		-	leuA	STM14_0134	2-isopropylmalate synthase	27	26	1
134624	134624	134538	134538	-	leuL	STM14_0135	leu operon leader peptide	84	126	0.135092
	134793	134689		-	-	STM14_0136	hypothetical protein	0	0	1
	135067	135210		+	-	STM14_0137	hypothetical protein	1	2	1
	135281	136225		+	leuO	STM14_0138	leucine transcriptional activator	2	2	1
	136610	138271		+	ilvI	STM14_0139	acetolactate synthase 3 catalytic subunit	20	21	1
138272	138274	138765	138765	+	ilvH	STM14_0140	acetolactate synthase 3 regulatory subunit	110	78	1
	138877	138755		-	-	STM14_0141	hypothetical protein	2	2	1
138999	139049	140053	140053	+	fruR	STM14_0142	DNA-binding transcriptional regulator FruR	118	104	0.588046
	140338	140204		-	-	STM14_0143	hypothetical protein	1	9	1
140496	140496	140633	140633	+	-	STM14_0144	hypothetical protein	213	155	0.370284
140634	140659	141117	141117	+	yabB	STM14_0145	cell division protein MraZ	904	848	0.544583
141118	141119	142060		+	mraW	STM14_0146	S-adenosyl-methyltransferase MraW	386	372	0.491914
	142057	142422	142422	+	ftsL	STM14_0147	cell division protein FtsL	403	341	0.661717
142423	142438	144204		+	ftsI	STM14_0148	division specific transpeptidase	159	174	0.219129
	144191	145678		+	murE	STM14_0149	UDP-N-acetylmuramoylalanyl-D-glutamate--2, 6-diaminopimelate ligase	156	200	0.0338078
	145675	147033		+	murF	STM14_0150	UDP-N-acetylmuramoyl-tripeptide--D-alanyl-D- alanine ligase	54	112	3.28835e-13
	147027	148109	148111	+	mraY	STM14_0151	phospho-N-acetylmuramoyl-pentapeptide- transferase	60	123	1.25366e-12
148112	148112	149428		+	murD	STM14_0152	UDP-N-acetylmuramoyl-L-alanyl-D-glutamate synthetase	57	119	1.10469e-13
	149428	150672		+	ftsW	STM14_0153	cell division protein FtsW	41	86	9.33077e-13
	150669	151736	151737	+	murG	STM14_0154	N-acetylglucosaminyl transferase	52	91	8.43955e-08
151842	151855	153330		+	murC	STM14_0155	UDP-N-acetylmuramate--L-alanine ligase	86	180	3.25689e-12
	153323	154243	154244	+	ddl_2	STM14_0156	D-alanine--D-alanine ligase	230	347	0.00109189
154245	154245	155075		+	ftsQ	STM14_0157	cell division protein FtsQ	302	318	0.246826
	155072	156334	156334	+	ftsA	STM14_0158	cell division protein FtsA	425	351	0.997603
156335	156395	157546	157587	+	ftsZ	STM14_0159	cell division protein FtsZ	311	451	0.0016065
157618	157647	158564	158587	+	lpxC	STM14_0160	UDP-3-O-[3-hydroxymyristoyl] N-acetylglucosamine deacetylase	768	1448	0.00113149
158811	158843	159340	159347	+	yacA	STM14_0161	SecA regulator SecM	118	214	7.24743e-09
159350	159402	162107	162107	+	secA	STM14_0162	preprotein translocase subunit SecA	132	172	0.0156986
162259	162259	162654	162654	+	mutT	STM14_0163	nucleoside triphosphate pyrophosphohydrolase	97	37	2.38905e-09
	162875	162979		+	-	STM14_0165	LysR family transcriptional regulator	2	8	1
163176	163167	162976	162949	-	yacG	STM14_0166	zinc-binding protein	128	140	0.509833
	163920	163177	163177	-	yacF	STM14_0167	hypothetical protein	82	111	0.00133096
164550	164540	163920		-	coaE	STM14_0168	dephospho-CoA kinase	64	88	0.00153025
164721	164766	165809	165809	+	guaC	STM14_0169	guanosine 5'-monophosphate oxidoreductase	408	168	0.111565
	167042	165840		-	hofC	STM14_0170	type IV pilin biogenesis protein	2	1	1
	168417	167032		-	hofB	STM14_0171	hypothetical protein	0	1	1
	168864	168427		-	ppdD	STM14_0172	putative major pilin subunit	0	1	1
	169072	168890		-	-	STM14_0173	hypothetical protein	0	0	1
169999	169979	169086	169086	-	nadC	STM14_0174	quinolinate phosphoribosyltransferase	18	29	1
170063	170067	170630		+	ampD	STM14_0175	N-acetyl-anhydromuranmyl-L-alanine amidase	174	158	0.40346
	170627	171481	171481	+	ampE	STM14_0176	regulatory protein AmpE	52	53	0.211004
	172523	171573	171518	-	-	STM14_0177	putative cytoplasmic protein	241	325	0.0154727
173953	173929	172523		-	-	STM14_0178	Na+/galactoside symporter	391	368	0.302426
	174090	173962		-	-	STM14_0179	hypothetical protein	4	2	1
175466	175466	174093	174093	-	aroP	STM14_0180	aromatic amino acid transporter	50	43	0.802077
	175672	175794		+	-	STM14_0181	hypothetical protein	27	16	1
175934	176029	176793	176904	+	pdhR	STM14_0182	transcriptional regulator PdhR	191	354	3.14009e-08
176907	176953	179616	179630	+	aceE	STM14_0183	pyruvate dehydrogenase subunit E1	467	754	0.173033
179631	179631	181520	181560	+	aceF	STM14_0184	dihydrolipoamide acetyltransferase	188	388	7.0972e-08
181561	181720	183144	183164	+	lpdA	STM14_0185	dihydrolipoamide dehydrogenase	1030	1029	1
	183222	183350		+	-	STM14_0186	hypothetical protein	4	4	1
	183433	183717		+	-	STM14_0187	putative outer membrane protein	9	9	1
	184546	183755		-	-	STM14_0188	hypothetical protein	8	5	1
186452	186562	189159	189159	+	acnB	STM14_0190	bifunctional aconitate hydratase 2/2-methylisocitrate dehydratase	435	407	1
190109	190062	189220	189220	-	-	STM14_0191	putative restriction endonuclease	225	162	1
190262	190308	190670	190670	+	yacL	STM14_0192	hypothetical protein	615	352	0.620743
	190905	191858		+	kdgT	STM14_0193	2-keto-3-deoxygluconate permease	19	16	1
	191855	193126		+	-	STM14_0194	putative inner membrane protein	22	20	1
	193116	194099	194099	+	pdxA_2	STM14_0195	4-hydroxythreonine-4-phosphate dehydrogenase	40	46	0.0688096
194100	194109	194876	194879	+	-	STM14_0196	putative transcriptional regulator	110	121	0.0513168
195720	195700	194906	194906	-	speD	STM14_0197	S-adenosylmethionine decarboxylase	152	163	0.0341816
196621	196581	195721	195721	-	speE	STM14_0198	spermidine synthase	118	138	0.00438039
197057	197035	196688	196688	-	yacC	STM14_0199	hypothetical protein	134	112	1
197237	197237	198847	198847	+	cueO	STM14_0200	multicopper oxidase	33	27	1
201315	201315	198925	198925	-	gcd	STM14_0201	glucose dehydrogenase	54	38	1
201452	201521	202057	202076	+	hpt	STM14_0202	hypoxanthine-guanine phosphoribosyltransferase	99	127	0.0058467
202814	202777	202115	202115	-	yadF	STM14_0203	carbonic anhydrase	270	192	1
202793	202886	203812		+	yadG	STM14_0204	putative ABC-type multidrug transport system ATPase component	76	71	0.525044
	203809	204579	204579	+	yadH	STM14_0205	putative transport protein	18	22	1
	205775	204696		-	stiH	STM14_0206	putative fimbrial protein precurosr	11	6	1
	208330	205784		-	stiC	STM14_0207	fimbrial usher protein	2	1	1
	209040	208357		-	stiB	STM14_0208	putative fimbrial chaperone	5	3	1
	209627	209088		-	stiA	STM14_0209	putative fimbrial subunit	7	11	1
	209966	209796		-	-	STM14_0210	hypothetical protein	1	0	1
209965	209997	210437	210437	+	yadI	STM14_0211	putative PTS enzyme	63	67	0.55178
210482	210499	211728	211728	+	yadE	STM14_0212	putative xylanase/chitin deacetylase	59	59	0.262225
212145	212115	211735	211691	-	panD	STM14_0213	aspartate alpha-decarboxylase	36	51	0.0857499
	213064	212210	212159	-	panC	STM14_0214	pantoate--beta-alanine ligase	28	35	1
	213171	213058		-	-	STM14_0215	hypothetical protein	7	10	1
	213981	213190		-	panB	STM14_0216	3-methyl-2-oxobutanoate hydroxymethyltransferase	16	21	1
	214581	214102	214088	-	folK	STM14_0217	2-amino-4-hydroxy-6-hydroxymethyldihydropteridine pyrophosphokinase	16	42	1
216074	215996	214578		-	pcnB	STM14_0218	poly(A) polymerase I	114	174	7.64404e-05
217042	217033	216137	216136	-	yadB	STM14_0219	glutamyl-Q tRNA(Asp) synthetase	33	127	1.43123e-45
217591	217557	217102	217085	-	dksA	STM14_0220	DnaK transcriptional regulator DksA	1372	3437	6.03749e-13
218454	218438	217734	217599	-	sfsA	STM14_0221	sugar fermentation stimulation protein A	71	73	0.186175
219000	218985	218455	218455	-	ligT	STM14_0222	2'-5' RNA ligase	21	30	1
219013	219013	221487		+	hrpB	STM14_0223	ATP-dependent RNA helicase HrpB	29	33	1
	221426	221587	221627	+	-	STM14_0224	hypothetical protein	88	67	0.339903
	221629	221522		-	-	STM14_0225	hypothetical protein	1	3	1
221628	221628	224150	224150	+	mrcB	STM14_0226	penicillin-binding protein 1b	67	71	0.0662035
224429	224429	224289		-	-	STM14_0227	hypothetical protein	27	25	1
224437	224443	226632	226632	+	fhuA	STM14_0228	ferrichrome outer membrane transporter	46	69	1.38279e-06
	226681	227478		+	fhuC	STM14_0229	iron-hydroxamate transporter ATP-binding subunit	8	12	1
	227478	228368		+	fhuD	STM14_0230	iron-hydroxamate transporter substrate-binding subunit	7	7	1
	228365	230422		+	fhuB	STM14_0231	iron-hydroxamate transporter permease subunit	3	4	1
	230459	230665		+	-	STM14_0232	hypothetical protein	0	1	1
	231001	231144		+	-	STM14_0233	hypothetical protein	0	0	1
	231361	231921		+	stfA	STM14_0234	putative fimbrial subunit	3	4	1
	232007	234664		+	stfC	STM14_0235	putative fimbrial outer membrane usher	6	4	1
	234682	235434		+	stfD	STM14_0236	putative periplasmic fimbrial chaperone	4	2	1
	235453	235965		+	stfE	STM14_0237	putative minor fimbrial subunit	2	2	1
	235962	236438		+	stfF	STM14_0238	putative minor fimbrial subunit	2	3	1
	236438	236968		+	stfG	STM14_0239	putative minor fimbrial subunit	3	3	1
	236968	237807	237854	+	-	STM14_0240	putative outer membrane protein	55	32	0.0803852
239214	239195	237915	237915	-	hemL	STM14_0241	glutamate-1-semialdehyde aminotransferase	68	80	0.0118934
239222	239222	239365		+	-	STM14_0242	hypothetical protein	66	34	0.00120987
	239365	240786	240804	+	yadQ	STM14_0243	chloride channel protein	40	37	0.583733
240853	240868	241212	241231	+	yadR	STM14_0244	iron-sulfur cluster insertion protein ErpA	282	303	0.0480256
241936	241936	241313		-	yadS	STM14_0245	hypothetical protein	18	14	1
	242773	241973	241973	-	btuF	STM14_0246	vitamin B12-transporter protein BtuF	25	34	1
243472	243464	242766		-	pfs	STM14_0247	5'-methylthioadenosine/S-adenosylhomocysteine nucleosidase	41	50	0.0837985
243517	243549	245066	245109	+	dgt	STM14_0248	deoxyguanosinetriphosphate triphosphohydrolase	74	51	1
245189	245196	246623	246623	+	htrA	STM14_0249	serine endoprotease	97	79	0.937564
	246776	247933		+	cdaR	STM14_0250	carbohydrate diacid transcriptional activator CdaR	26	16	1
248428	248408	248022	247973	-	yaeH	STM14_0251	hypothetical protein	642	480	1
250819	250818	249994	249981	-	dapD	STM14_0253	2,3,4,5-tetrahydropyridine-2,6-carboxylate N-succinyltransferase	133	191	8.09783e-06
253529	253520	250848	250820	-	glnD	STM14_0254	PII uridylyl-transferase	36	37	0.132513
254571	254551	253757	253723	-	map	STM14_0255	methionine aminopeptidase	117	154	0.000243888
254799	254799	255083		+	-	STM14_0256	30S ribosomal protein S2	1104	1251	0.161479
	255002	255727	255854	+	rpsB	STM14_0257	30S ribosomal protein S2	2043	2282	1
255923	255985	256836	256836	+	tsf	STM14_0258	elongation factor Ts	1312	1413	1
256837	256981	257706	257755	+	pyrH	STM14_0259	uridylate kinase	384	356	0.595194
257853	257853	258410	258410	+	frr	STM14_0260	ribosome recycling factor	285	366	0.00278279
258411	258551	259747	259747	+	dxr	STM14_0261	1-deoxy-D-xylulose 5-phosphate reductoisomerase	62	76	0.00863997
259779	259830	260033	260059	+	-	STM14_0262	hypothetical protein	177	238	0.00576832
260060	260060	260818	260818	+	uppS	STM14_0263	undecaprenyl pyrophosphate synthase	270	277	0.148414
260819	260831	261688	261699	+	cdsA	STM14_0264	CDP-diglyceride synthase	240	240	0.181863
261700	261700	263052	263054	+	yaeL	STM14_0265	zinc metallopeptidase	364	325	0.6934
263063	263084	265498	265498	+	yaeT	STM14_0266	outer membrane protein assembly factor YaeT	264	277	0.112039
265499	265621	266106	266109	+	hlpA	STM14_0267	periplasmic chaperone	290	456	8.37042e-06
266110	266110	267135	267150	+	lpxD	STM14_0268	UDP-3-O-[3-hydroxymyristoyl] glucosamine N-acyltransferase	568	548	0.211004
267151	267151	267696	267699	+	fabZ	STM14_0269	(3R)-hydroxymyristoyl-ACP dehydratase	302	467	6.26486e-05
267700	267700	268488		+	lpxA	STM14_0270	UDP-N-acetylglucosamine acyltransferase	182	256	0.000231748
	268488	269636		+	lpxB	STM14_0271	lipid-A-disaccharide synthase	158	168	0.0726482
	269633	270229	270252	+	rnhB	STM14_0272	ribonuclease HII	62	79	0.0128079
270253	270253	273735	273747	+	dnaE	STM14_0273	DNA polymerase III subunit alpha	138	129	0.501874
273748	273748	274707	274707	+	accA	STM14_0274	acetyl-CoA carboxylase carboxyltransferase subunit alpha	89	101	0.0323738
	274887	276650		+	-	STM14_0275	putative endochitinase	13	14	1
276714	276726	278867	278867	+	ldcC	STM14_0276	lysine decarboxylase 2	109	109	0.302426
278872	278923	279312	279349	+	yaeR	STM14_0277	hypothetical protein	144	127	0.712326
279375	279375	280667	280667	+	tilS	STM14_0278	tRNA(Ile)-lysidine synthetase	47	36	1
	281011	280751	280751	-	rof	STM14_0279	Rho-binding antiterminator	59	67	0.814308
281250	281216	280998		-	yaeP	STM14_0280	hypothetical protein	601	445	1
281396	281396	281941		+	yaeQ	STM14_0281	putative cytoplasmic protein	27	34	1
	281938	282360	282716	+	yaeJ	STM14_0282	hypothetical protein	100	104	0.182047
284903	284885	283167	283165	-	proS	STM14_0284	prolyl-tRNA synthetase	88	120	0.000682021
	285703	284996	284994	-	yaeB	STM14_0285	putative regulatory protein	44	44	0.704188
286134	286104	285700		-	rcsF	STM14_0286	outer membrane lipoprotein	86	98	0.125525
287076	287038	286223	286199	-	metQ	STM14_0287	DL-methionine transporter substrate-binding subunit	187	157	0.693519
	287730	287077	287077	-	yaeE	STM14_0288	DL-methionine transporter permease	73	50	0.881997
	288754	287723		-	metN	STM14_0289	DL-methionine transporter ATP-binding subunit	29	21	1
288925	288944	289510	289512	+	yaeD	STM14_0290	D,D-heptose 1,7-bisphosphate phosphatase	123	208	1.07124e-07
	289703	289581		-	-	STM14_0291	hypothetical protein	8	11	1
	289819	289616		-	-	STM14_0292	hypothetical protein	11	13	1
289889			291432	+	rrsH	STM14_0293	16S ribosomal RNA	812	556	0.650495
291490			291566	+	ileV	STM14_0294	Ile tRNA	2463	1929	0.982072
291676			291751	+	alaV	STM14_0295	Ala tRNA	127	265	6.47631e-06
291752	291760	291876	291876	+	-	STM14_0296	hypothetical protein	23	56	0.00261552
291944			295036	+	rrlH	STM14_0297	23S ribosomal RNA	991	779	0.739765
295219			295340	+	rrfH	STM14_0298	5S ribosomal RNA	2	9	1
295528			295604	+	aspU	STM14_0299	Asp tRNA	111	219	0.000115396
295767	295769	296572	296572	+	dkgB	STM14_0300	2,5-diketo-D-gluconate reductase B	19	26	1
297507	297507	296593	296593	-	yafC	STM14_0301	putative transcriptional regulator	34	23	1
297612	297612	298787	298787	+	-	STM14_0302	putative drug efflux protein	15	11	1
298875	298940	299719	299724	+	yafD	STM14_0303	hypothetical protein	152	190	0.00120824
299725	299797	300567	300567	+	yafE	STM14_0304	putative methyltransferase	40	44	0.32545
302010	301990	300623	300615	-	dniR	STM14_0305	membrane-bound lytic murein transglycosylase D	316	527	5.54606e-05
302843	302817	302062	302017	-	gloB	STM14_0306	hydroxyacylglutathione hydrolase	51	63	0.0236814
	302852	303574		+	yafS	STM14_0307	putative SAM-dependent methyltransferase	18	19	1
304045	304038	303571	303537	-	rnhA	STM14_0308	ribonuclease H	96	85	0.760037
304072	304102	304833	304852	+	dnaQ	STM14_0309	DNA polymerase III subunit epsilon	131	130	0.169958
	304966	304859		-	-	STM14_0310	hypothetical protein	2	2	1
304967			305043	+	aspV	STM14_0311	Asp tRNA	45	184	1.43308e-16
	305167	305274		+	-	STM14_0312	hypothetical protein	12	14	1
	306420	305365		-	-	STM14_0313	putative cytoplasmic protein	3	4	1
	307426	306431		-	-	STM14_0314	putative cytoplasmic protein	2	3	1
	309306	307423		-	-	STM14_0315	putative cytoplasmic protein	3	4	1
	309816	309322		-	-	STM14_0316	putative cytoplasmic protein	9	8	1
	310637	309813		-	-	STM14_0317	putative cytoplasmic protein	12	10	1
311526	311526	310624		-	-	STM14_0318	putative cytoplasmic protein	29	16	1
	311894	314533		+	-	STM14_0319	putative chaperone ATPase	5	5	1
	314633	315175		+	-	STM14_0320	putative cytoplasmic protein	6	8	1
	315199	316692		+	-	STM14_0321	putative cytoplasmic protein	9	10	1
	316755	316865		+	-	STM14_0322	invasol SirA	2	11	1
	316878	317324		+	-	STM14_0323	putative cytoplasmic protein	6	6	1
	317578	318063		+	-	STM14_0324	putative cytoplasmic protein	0	0	1
	318368	318853		+	-	STM14_0325	putative cytoplasmic protein	5	5	1
	318838	319221		+	-	STM14_0326	hypothetical protein	4	3	1
	319364	319849		+	-	STM14_0327	putative cytoplasmic protein	1	3	1
	319916	320452		+	-	STM14_0328	putative outer membrane lipoprotein	1	2	1
	320456	321799		+	-	STM14_0329	putative cytoplasmic protein	2	3	1
	321796	323100		+	-	STM14_0330	hypothetical protein	3	3	1
	323105	323878		+	-	STM14_0331	putative inner membrane protein	2	3	1
	324081	324512		+	-	STM14_0332	putative Shiga-like toxin A subunit	3	4	1
	324546	328415		+	-	STM14_0333	putative inner membrane protein	4	4	1
	328415	329203		+	-	STM14_0334	putative cytoplasmic protein	8	6	1
	329200	329616	329616	+	-	STM14_0335	hypothetical protein	21	12	1
	329640	330161	330161	+	-	STM14_0336	putative cytoplasmic protein	22	11	1
	330303	330512		+	-	STM14_0337	hypothetical protein	4	4	1
	330558	332747		+	-	STM14_0338	putative cytoplasmic protein	6	5	1
	332771	333217		+	-	STM14_0339	putative cytoplasmic protein	2	4	1
333236	333236	337330	337394	+	-	STM14_0340	putative RHS-like protein	65	34	0.468428
337687	337687	338520		+	-	STM14_0341	putative RHS-like protein	132	82	0.572087
	338514	338960	339011	+	-	STM14_0342	putative cytoplasmic protein	86	57	0.315068
	339144	339275	339275	+	-	STM14_0343	hypothetical protein	49	22	4.87756e-06
	339345	339485	339485	+	-	STM14_0344	hypothetical protein	17	17	1
	339523	339960		+	-	STM14_0345	putative cytoplasmic protein	5	4	1
	340288	340013		-	-	STM14_0346	hypothetical protein	0	0	1
	340729	341037		+	-	STM14_0348	putative cytoplasmic protein	4	13	1
	341440	341637		+	-	STM14_0350	putative transposase	1	2	1
	341863	342144		+	-	STM14_0351	hypothetical protein	1	0	1
342894	342894	343406	343406	+	safA	STM14_0352	putative outer membrane protein	29	16	1
343514	343514	344227		+	safB	STM14_0353	putative fimbrial assembly chaperone	16	15	1
344251	344251	346761	346782	+	safC	STM14_0354	putative fimbrial usher	68	38	0.22349
346783	346783	347253	347283	+	safD	STM14_0355	putative fimbrial subunit	36	27	0.381259
	347659	348480		+	ybeJ	STM14_0356	putative xylanase/chitin deacetylase	11	17	1
	348560	348820		+	-	STM14_0357	hypothetical protein	10	13	1
349112	349295	350242	350290	+	sinR	STM14_0358	transcriptional regulator	61	150	4.90941e-20
	350359	350574		+	-	STM14_0359	putative cytoplasmic protein	5	10	1
351321	351297	350578	350578	-	-	STM14_0360	SapA-like protein	77	64	1
	351450	351322		-	-	STM14_0361	hypothetical protein	3	2	1
352107	352035	351628	351628	-	-	STM14_0362	VirG-like protein	32	41	1
	352227	352120		-	-	STM14_0363	hypothetical protein	8	11	1
353189	353173	352406	352406	-	yafV	STM14_0364	hypothetical protein	55	43	1
	355726	353282	353282	-	fadE	STM14_0365	acyl-CoA dehydrogenase	50	21	0.00312634
355960	355966	356544	356567	+	gmhA	STM14_0366	phosphoheptose isomerase	290	248	0.580614
356734	356757	357524	357578	+	yafJ	STM14_0367	putative glutamine amidotransferase	96	85	0.795714
358360	358235	357495	357495	-	yafK	STM14_0368	hypothetical protein	116	122	0.0902898
	358485	359540	359540	+	dinP	STM14_0369	DNA polymerase IV	30	20	1
	360888	361502		+	prfH	STM14_0371	peptide chain release factor-like protein	12	8	1
363215	363115	361658	361651	-	pepD	STM14_0372	aminoacyl-histidine dipeptidase	187	242	0.0345305
363313	363364	363822	363829	+	gpt	STM14_0373	xanthine-guanine phosphoribosyltransferase	166	191	0.0290371
363894	363911	365155	365176	+	frsA	STM14_0374	fermentation/respiration switch protein	81	82	0.119529
365207	365213	365614	365614	+	crl	STM14_0375	DNA-binding transcriptional regulator Crl	421	280	1
	366717	365665		-	phoE	STM14_0376	outer membrane phosphoporin protein E	8	9	1
	366935	366783		-	-	STM14_0377	hypothetical protein	0	0	1
366986	367000	368103	368114	+	proB	STM14_0378	gamma-glutamyl kinase	132	97	1
368115	368115	369365	369365	+	proA	STM14_0379	gamma-glutamyl phosphate reductase	55	53	0.42208
369481			369556	+	thrW	STM14_0380	Thr tRNA	170	477	7.66845e-16
	370682	369882		-	-	STM14_0381	IS3 transposase	5	3	1
371415	371424	371747	371747	+	-	STM14_0383	putative cytoplasmic protein	2102	1337	0.900211
	372094	373326		+	-	STM14_0384	putative permease	18	7	1
	373458	374879		+	-	STM14_0385	isopropylmalate isomerase large subunit	7	5	1
	374881	375507	375507	+	-	STM14_0386	putative 3-isopropylmalate isomerase	24	12	1
375522	375522	376400		+	-	STM14_0387	putative fumarylacetoacetate hydrolase	18	12	1
	376400	377314	377314	+	-	STM14_0388	putative hydrolase/acyltransferase	20	18	1
377348	377348	378313	378313	+	-	STM14_0389	putative transcriptional regulator	24	25	1
378599	378530	378258	378256	-	-	STM14_0390	putative cytoplasmic protein	35	167	5.58646e-56
	379221	379619		+	-	STM14_0391	putative outer membrane protein	5	4	1
	380424	379666	379666	-	stbE	STM14_0392	putative fimbrial chaperone	19	10	1
	381715	380390		-	stbD	STM14_0393	putative fimbrial usher	12	9	1
	384287	381720		-	stbC	STM14_0394	putative fimbrial usher	10	5	1
	385032	384271		-	stbB	STM14_0395	putative fimbrial chaperone	0	0	1
	385630	385094		-	stbA	STM14_0396	putative fimbrial major subunit	0	0	1
	385843	385733		-	-	STM14_0397	hypothetical protein	0	0	1
386264	386264	387028		+	-	STM14_0398	putative inner membrane protein	62	101	4.2338e-06
	387001	387501	387523	+	-	STM14_0399	hypothetical protein	14	33	1
387778	387801	389375	389383	+	-	STM14_0400	hypothetical protein	38	27	1
389445	389475	390218		+	-	STM14_0401	putative response regulator	137	101	1
	390191	390679	390714	+	-	STM14_0402	putative inner membrane protein	50	44	1
	390939	390802		-	-	STM14_0403	hypothetical protein	3	5	1
	391081	391605		+	-	STM14_0404	putative outer membrane protein	5	5	1
	391749	392390		+	-	STM14_0405	putative response regulator	6	5	1
	392401	392625		+	-	STM14_0406	putative inner membrane protein	3	4	1
	392683	393042	393042	+	-	STM14_0407	putative outer membrane lipoprotein	25	23	1
	394569	393112		-	-	STM14_0408	outer membrane efflux-like protein	1	1	1
	397753	394586		-	-	STM14_0409	putative cation efflux system protein	0	1	1
	398955	397750		-	-	STM14_0410	putative cation efflux pump	0	0	1
	399120	399233		+	-	STM14_0411	hypothetical protein	0	0	1
	399253	401541		+	-	STM14_0412	putative cation transport ATPase	6	4	1
	401553	402017		+	-	STM14_0413	putative transcriptional regulator	5	7	1
	402095	402289		+	-	STM14_0414	putative copper chaperone	5	5	1
	402243	402422		+	-	STM14_0415	putative metal-binding transport protein	2	0	1
402582	402582	403835	403835	+	-	STM14_0416	putative inner membrane protein	21	12	1
404006	404024	405982	405988	+	mod	STM14_0417	DNA methylase	71	62	0.509289
405989	405989	408964	408964	+	res	STM14_0418	DNA restriction enzyme	54	48	0.40086
409084	409084	409218	409218	+	-	STM14_0419	hypothetical protein	340	77	1.32094e-43
409237	409237	409118	409118	-	-	STM14_0420	hypothetical protein	89	13	9.08505e-108
409219	409241	409342	409354	+	-	STM14_0421	putative cytoplasmic protein	206	102	3.82587e-05
409459	409459	410862		+	-	STM14_0422	cytochrome BD2 subunit I	105	28	1.09145e-15
	410859	411869	411869	+	-	STM14_0423	cytochrome BD2 subunit II	47	18	5.87812e-09
	411886	412110		+	-	STM14_0424	putative cytoplasmic protein	6	2	1
412164	412206	413210	413210	+	-	STM14_0425	putative transcriptional regulator	22	25	1
	413356	415464		+	foxA	STM14_0426	ferrioxamine receptor	15	10	1
416160	416137	415505	415505	-	yahN	STM14_0427	putative transport protein	86	85	0.251477
416307	416369	416644	416644	+	yahO	STM14_0428	hypothetical protein	432	311	1
	418405	416780	416780	-	prpR	STM14_0429	prp operon regulator	26	12	1
	418467	418640		+	-	STM14_0430	hypothetical protein	1	3	1
	418670	419557		+	prpB	STM14_0431	2-methylisocitrate lyase	5	6	1
	419680	420849		+	prpC	STM14_0432	methylcitrate synthase	5	5	1
	420889	422340		+	prpD	STM14_0433	2-methylcitrate dehydratase	4	4	1
	422381	424267		+	prpE	STM14_0434	propionyl-CoA synthetase	8	6	1
425352	425345	424371	424358	-	hemB	STM14_0435	delta-aminolevulinic acid dehydratase	155	209	0.00082671
	425565	425684		+	-	STM14_0436	hypothetical protein	0	0	1
	425827	425675		-	-	STM14_0437	hypothetical protein	0	0	1
425858	425858	428794	428794	+	yaiU	STM14_0438	flagellar protein	31	30	1
428880	428880	429503	429503	+	yaiV	STM14_0439	putative DNA-binding transcriptional regulator	25	19	1
430681	430678	429548	429548	-	ampH	STM14_0440	beta-lactamase/D-alanine carboxypeptidase	53	47	0.710419
	430909	430751		-	-	STM14_0441	hypothetical protein	1	0	1
430873	430925	431059		+	-	STM14_0442	hypothetical protein	202	147	0.346536
	431052	432272	432286	+	sbmA	STM14_0443	transporter	80	83	0.084202
432287	432287	433381	433415	+	yaiW	STM14_0444	putative outer membrane lipoprotein	103	62	0.435765
433741	433727	433419	433419	-	yaiY	STM14_0445	putative inner membrane protein	45	27	0.00449712
	433714	433827		+	-	STM14_0446	hypothetical protein	4	7	1
433991	433995	434210	434271	+	yaiZ	STM14_0447	putative inner membrane protein	555	444	1
435357	435330	434236	434236	-	ddl_1	STM14_0448	D-alanyl-alanine synthetase A	128	136	0.0457013
435408	435408	436121	436154	+	-	STM14_0449	putative inner membrane protein	109	41	2.38641e-07
	436290	437501		+	-	STM14_0450	putative permease	17	8	1
437602	437620	437742	437791	+	-	STM14_0451	hypothetical protein	1956	568	3.16679e-14
437792	437792	438058	438090	+	yaiB	STM14_0452	hypothetical protein	970	503	0.31401
	438243	438082		-	-	STM14_0453	hypothetical protein	0	2	1
438303	438410	438730	438730	+	psiF	STM14_0454	hypothetical protein	143	123	0.866267
438821	438822	439934	439934	+	yaiC	STM14_0455	diguanylate cyclase AdrA	71	30	0.000354562
440782	440758	439949	439921	-	proC	STM14_0456	pyrroline-5-carboxylate reductase	151	205	0.000195432
440792	440792	440941		+	-	STM14_0457	hypothetical protein	118	95	0.712339
	440898	441353	441356	+	yaiI	STM14_0458	hypothetical protein	124	89	1
441521	441538	442083	442087	+	aroL	STM14_0459	shikimate kinase	171	119	1
442092	442110	442301	442301	+	yaiA	STM14_0460	hypothetical protein	1179	523	0.0022318
442457	442552	443229	443260	+	aroM	STM14_0461	hypothetical protein	111	67	0.599433
443280	443300	443584	443592	+	yaiE	STM14_0462	hypothetical protein	103	122	0.140279
444553	444533	443622	443611	-	rdgC	STM14_0463	recombination associated protein	106	82	1
	444687	444556		-	-	STM14_0464	hypothetical protein	2	1	1
444562	444659	445567	445567	+	yajF	STM14_0465	fructokinase	29	28	1
446815	446761	445589	445569	-	araJ	STM14_0466	protein AraJ	320	431	0.00540792
	450074	446934	446934	-	sbcC	STM14_0467	exonuclease subunit SbcC	20	30	1
451273	451273	450071		-	sbcD	STM14_0468	exonuclease subunit SbcD	28	47	1
	451446	451315		-	-	STM14_0469	hypothetical protein	0	3	1
451473	451488	452177	452177	+	phoB	STM14_0470	transcriptional regulator PhoB	232	226	0.166789
452216	452247	453542	453542	+	phoR	STM14_0471	phosphate regulon sensor protein	42	42	0.262029
	453904	453755		-	-	STM14_0472	hypothetical protein	7	12	1
453778	453951	455270	455270	+	brnQ	STM14_0473	branched-chain amino acid transporter	92	127	0.000144112
455332	455345	456715	456715	+	proY	STM14_0474	putative proline-specific permease	35	40	0.0364832
	456877	458694		+	malZ	STM14_0475	maltodextrin glucosidase	10	10	1
459479	459368	458766	458766	-	-	STM14_0476	putative thiol-alkyl hydroperoxide reductase	3548	4730	1
460159	460159	459578	459480	-	yajB	STM14_0477	acyl carrier protein phosphodiesterase	132	204	2.27041e-06
460247	460253	461317	461339	+	queA	STM14_0478	S-adenosylmethionine--tRNA ribosyltransferase-isomerase	40	50	0.00983863
461340	461340	461450	461457	+	-	STM14_0479	DNA metabolism protein	110	135	0.403859
461501	461514	462641	462641	+	tgt	STM14_0480	queuine tRNA-ribosyltransferase	196	228	0.0690147
462642	462664	462996	462996	+	yajC	STM14_0481	preprotein translocase subunit YajC	536	664	0.00891565
462997	463024	464871	464881	+	secD	STM14_0482	preprotein translocase subunit SecD	160	211	0.0287432
464882	464882	465853	465853	+	secF	STM14_0483	preprotein translocase subunit SecF	156	173	0.0288295
465979	466001	466366	466382	+	-	STM14_0484	hypothetical protein	66	70	0.712326
466383	466392	467084	467084	+	-	STM14_0485	putative regulatory protein	27	29	1
467238	467254	467601	467604	+	yajD	STM14_0486	hypothetical protein	465	462	0.132682
467606	467631	467846	467846	+	-	STM14_0487	hypothetical protein	22	29	1
469198	469198	468230	468230	-	tsx	STM14_0489	nucleoside channel	202	198	0.186537
	469932	469393	469393	-	yajI	STM14_0490	hypothetical protein	27	24	1
469965	469965	470111		+	-	STM14_0491	hypothetical protein	69	83	0.600602
	470084	470533	470533	+	ybaD	STM14_0492	transcriptional regulator NrdR	219	296	7.9477e-05
470534	470537	471640	471640	+	ribD	STM14_0493	bifunctional diaminohydroxyphosphoribosylaminopyrimidine deaminase/5-amino-6-(5-phosphoribosylamino)uracil reductase	139	127	0.356513
471687	471729	472199	472213	+	ribH	STM14_0494	riboflavin synthase subunit beta	147	160	0.0959936
472220	472220	472639	472650	+	nusB	STM14_0495	transcription antitermination protein NusB	152	177	0.0405365
472703	472718	473695		+	thiL	STM14_0496	thiamine monophosphate kinase	113	88	1
	473673	474188	474191	+	pgpA	STM14_0497	phosphatidylglycerophosphatase A	22	23	1
474284	474284	473976	473976	-	-	STM14_0498	hypothetical protein	66	30	1.96458e-06
475322	475266	474292	474285	-	yajO	STM14_0499	putative oxidoreductase	203	140	1
477185	477185	475323	475323	-	dxs	STM14_0500	1-deoxy-D-xylulose-5-phosphate synthase	95	95	0.13526
	478108	477209	477186	-	ispA	STM14_0501	geranyltranstransferase	157	171	0.0319738
478531	478351	478109		-	xseB	STM14_0502	exodeoxyribonuclease VII small subunit	169	192	0.0608402
478478	478561	480009	480013	+	thiI	STM14_0503	thiamine biosynthesis protein ThiI	86	90	0.056975
	480850	480053		-	phnV	STM14_0504	2-aminoethylphosphonate transporter	12	6	1
	481713	480853		-	phnU	STM14_0505	2-aminoethylphosphonate transporter	1	2	1
	482825	481716		-	phnT	STM14_0506	2-aminoethylphosphonate transporter	12	9	1
	483844	482831		-	phnS	STM14_0507	2-aminoethylphosphonate transporter	5	4	1
	484761	484042	484042	-	phnR	STM14_0508	2-aminoethylphosphonate transport protein	18	22	1
	484902	484792		-	-	STM14_0509	hypothetical protein	1	2	1
	484901	486004		+	phnW	STM14_0510	2-aminoethylphosphonate--pyruvate transaminase	1	1	1
	486011	486823		+	phnX	STM14_0511	phosphonoacetaldehyde hydrolase	1	1	1
	487510	486920	486912	-	thiJ	STM14_0512	hypothetical protein	29	56	7.04547e-06
488457	488384	487473		-	apbA	STM14_0513	2-dehydropantoate 2-reductase	113	251	2.44695e-17
488485	488510	489001	489015	+	yajQ	STM14_0514	nucleotide-binding protein	191	270	2.02246e-05
490418	490412	489048	489042	-	yajR	STM14_0515	putative transport protein	37	59	4.34666e-06
490949	490949	492460		+	-	STM14_0517	hypothetical protein	26	18	1
492472	492472	493965	493965	+	-	STM14_0518	hypothetical protein	18	15	1
494937	494937	494047	494047	-	cyoE	STM14_0519	protoheme IX farnesyltransferase	998	511	0.0472511
	495278	494949	494938	-	cyoD	STM14_0520	cytochrome o ubiquinol oxidase subunit IV	1290	650	0.5488
	495892	495278		-	cyoC	STM14_0521	cytochrome o ubiquinol oxidase subunit III	653	362	0.910189
497883	497873	495882		-	cyoB	STM14_0522	cytochrome o ubiquinol oxidase subunit I	566	339	0.444437
498883	498840	497884	497884	-	cyoA	STM14_0523	cytochrome o ubiquinol oxidase subunit II	2958	1338	0.0906981
	500768	499293		-	ampG	STM14_0524	muropeptide transporter	15	21	1
501397	501390	500812	500809	-	yajG	STM14_0525	hypothetical protein	28	70	1.26105e-11
501455	501468	501653	501654	+	-	STM14_0526	hypothetical protein	39	33	0.693639
501656	501694	502011	502011	+	bolA	STM14_0527	transcriptional regulator BolA	162	142	0.712339
	502166	502053		-	-	STM14_0528	hypothetical protein	0	0	1
502137	502358	503656	503656	+	tig	STM14_0529	trigger factor	482	562	0.0405002
503801	503903	504526	504526	+	clpP	STM14_0530	ATP-dependent Clp protease proteolytic subunit	584	587	0.366568
504527	504670	504774	504777	+	-	STM14_0531	hypothetical protein	427	529	0.0100814
504778	504778	506049	506053	+	clpX	STM14_0532	ATP-dependent protease ATP-binding subunit	474	420	0.419859
506167	506235	508589	508602	+	lon	STM14_0533	DNA-binding ATP-dependent protease La	152	170	0.152123
508644	508798	509070	509108	+	hupB	STM14_0534	transcriptional regulator HU subunit beta	1290	2345	4.96657e-06
509165	509361	511232	511232	+	cypD	STM14_0535	peptidyl-prolyl cis-trans isomerase	321	300	0.267927
	511390	511028		-	-	STM14_0536	hypothetical protein	0	3	1
511382	511382	511756	511756	+	ybaV	STM14_0537	putative DNA uptake protein	58	41	0.275661
511860	511860	512258	512258	+	ybaW	STM14_0538	putative esterase	40	33	0.732472
513059	513059	512364	512364	-	ybaX	STM14_0539	queuosine biosynthesis protein QueC	51	61	0.050607
514824	514824	513124	513124	-	ybaE	STM14_0540	putative ABC transporter periplasmic binding protein	23	21	1
514901	514925	515743	515743	+	cof	STM14_0541	putative hydrolase	26	26	1
516847	516847	515792		-	-	STM14_0542	putative cysteine synthase/cystathionine beta-synthase	21	18	1
516834	516834	517418	517418	+	ybaO	STM14_0543	putative transcriptional regulator	111	80	1
517459	517459	519231		+	mdlA	STM14_0544	putative multidrug transporter membrane\ATP-binding protein	39	24	0.809094
	519224	521005	521005	+	mdlB	STM14_0545	putative multidrug transporter membrane\ATP-binding protein	17	15	1
	521218	521556		+	glnK	STM14_0546	nitrogen regulatory protein P-II 2	5	4	1
521588	521588	522874	522874	+	amtB	STM14_0547	ammonium transporter	20	16	1
523867	523834	522974	522974	-	tesB	STM14_0548	acyl-CoA thioesterase II	41	53	0.0153035
523988	524049	524618	524618	+	ybaY	STM14_0549	hypothetical protein	865	785	0.608331
525040	525040	524651	524617	-	ybaZ	STM14_0550	putative methyltransferase	455	249	0.134006
525118			525233	+	ffs	STM14_0551	-	2305	7764	1.84539e-24
526834	526821	525271	525271	-	ylaB	STM14_0552	hypothetical protein	55	43	1
527046	527046	527306	527306	+	rpmE2	STM14_0553	50S ribosomal protein L31	36	25	0.116996
527307	527312	527452	527452	+	rpmJ_1	STM14_0554	50S ribosomal protein L36	171	116	0.166789
528011	527978	527508	527508	-	ylaC	STM14_0555	putative inner membrane protein	126	171	0.00123989
528646	528646	528095	528095	-	maa	STM14_0556	maltose O-acetyltransferase	85	64	1
529056	529043	528825	528716	-	hha	STM14_0557	hemolysin expression-modulating protein	420	229	0.247365
529534	529445	529071	529059	-	ybaJ	STM14_0558	hypothetical protein	552	293	0.196714
533107	533090	529941	529941	-	acrB	STM14_0559	acridine efflux pump	109	131	0.0773069
534571	534306	533113	533113	-	acrA	STM14_0560	acridine efflux pump	213	195	0.562935
534425	534448	535101	535101	+	acrR	STM14_0561	DNA-binding transcriptional repressor AcrR	78	83	0.108446
	535210	535085		-	-	STM14_0562	hypothetical protein	6	6	1
535193	535220	538582	538582	+	aefA	STM14_0563	potassium efflux protein KefA	40	47	0.0090964
539587	539559	538624	538624	-	-	STM14_0564	putative transposase	116	104	0.506428
539809	539796	539629	539591	-	ybaM	STM14_0565	hypothetical protein	298	139	0.000147967
540325	540325	539810	539810	-	priC	STM14_0566	primosomal replication protein N''	134	105	1
540406	540406	540783	540789	+	ybaN	STM14_0567	hypothetical protein	48	45	1
540878	540936	541487	541487	+	apt	STM14_0568	adenine phosphoribosyltransferase	62	76	0.0417327
541571	541601	543529	543529	+	dnaX	STM14_0569	DNA polymerase III subunits gamma and tau	136	123	0.613412
543530	543575	543904		+	ybaB	STM14_0570	hypothetical protein	316	343	0.0218231
	543904	544509	544509	+	recR	STM14_0571	recombination protein RecR	37	50	0.0360231
544596	544596	546494	546494	+	htpG	STM14_0572	heat shock protein 90	158	134	0.951782
	546818	546597		-	-	STM14_0573	hypothetical protein	3	4	1
546709	546735	547379	547381	+	adk	STM14_0574	adenylate kinase	480	486	0.423358
	547392	547598	547598	+	-	STM14_0575	hypothetical protein	13	19	1
547599	547608	548570	548570	+	hemH	STM14_0576	ferrochelatase	133	119	0.442395
	549538	548567		-	aes	STM14_0577	acetyl esterase	12	16	1
549679	549691	550995	550995	+	gsk	STM14_0578	inosine-guanosine kinase	123	87	1
552741	552720	551044	550907	-	ybaL	STM14_0579	putative cation:proton antiport protein	67	783	0
552798	552798	552923	552923	+	-	STM14_0580	hypothetical protein	17	15	1
554194	554155	552935	552931	-	fsr	STM14_0581	putative transport protein	31	26	1
554313	554328	555980	556091	+	ushA	STM14_0582	bifunctional UDP-sugar hydrolase/5'-nucleotidase periplasmic	86	107	0.00301231
556580	556576	556097	556096	-	ybaK	STM14_0583	hypothetical protein	27	36	1
557572	557572	556778	556778	-	ybaP	STM14_0584	putative cytoplasmic protein	49	55	0.0842224
558485	558485	557658	557658	-	-	STM14_0585	hypothetical protein	53	32	0.161526
561167	561140	558639	558639	-	copA	STM14_0586	copper exporting ATPase	25	35	1
561189	561250	561666	561695	+	cueR	STM14_0587	DNA-binding transcriptional regulator CueR	321	234	1
	619737	619901		+	-	STM14_05870	hypothetical protein	14	12	1
	562119	561667	561667	-	ybbJ	STM14_0588	hypothetical protein	84	67	1
563060	563033	562116		-	ybbK	STM14_0589	putative inner membrane protein	155	146	0.25078
563180	563180	563857		+	ybbL	STM14_0590	putative ABC transporter ATP-binding protein YbbL	20	24	1
	563844	564623		+	ybbM	STM14_0591	putative transport protein	13	16	1
565563	565563	564709	564709	-	ybbN	STM14_0592	putative thioredoxin protein	60	61	0.178667
566393	566393	565623	565564	-	ybbO	STM14_0593	short chain dehydrogenase	67	73	0.0849521
567191	567162	566548	566416	-	tesA	STM14_0594	multifunctional acyl-CoA thioesterase I/protease I/lysophospholipase L1	111	101	0.601602
567086	567133	567819		+	ybbA	STM14_0595	putative ABC transporter ATP-binding protein YbbA	35	40	0.419146
	567816	570230		+	ybbP	STM14_0596	putative inner membrane protein	28	24	1
	570227	570331		+	-	STM14_0597	hypothetical protein	1	4	1
	570416	571549		+	-	STM14_0598	putative outer membrane protein	10	9	1
571650	571650	571546	571546	-	-	STM14_0599	hypothetical protein	16	10	1
571723	571806	572636	572636	+	sfbA	STM14_0600	ABC transporter ATP-binding protein	20	34	1
	572673	573689		+	sfbB	STM14_0601	ABC transporter ATP-binding protein	15	20	1
	573682	574341		+	sfbC	STM14_0602	putative ABC transporter permease	6	9	1
575474	575474	574380	574380	-	ybbB	STM14_0603	tRNA 2-selenouridine synthase	104	107	0.0579075
	576470	575544		-	ybbS	STM14_0604	DNA-binding transcriptional activator AllS	11	8	1
576680	576697	577179	577186	+	allA	STM14_0605	ureidoglycolate hydrolase	48	42	1
577235	577258	578076	578076	+	allR	STM14_0606	DNA-binding transcriptional repressor AllR	91	84	0.557258
	578161	579942		+	gcl	STM14_0607	glyoxylate carboligase	3	3	1
	579955	580731		+	gip	STM14_0608	hydroxypyruvate isomerase	8	5	1
	580832	581710		+	glxR	STM14_0609	tartronic semialdehyde reductase	1	1	1
	581776	583023		+	-	STM14_0610	putative permease	4	3	1
	583099	583353		+	ybbV	STM14_0611	putative cytoplasmic protein	2	1	1
	583119	584573		+	allP	STM14_0612	allantoin permease	1	1	1
	584652	586013		+	allB	STM14_0613	allantoinase	5	9	1
	586072	587370		+	ybbY	STM14_0614	putative purine permease YbbY	5	3	1
	587393	588541		+	glxK	STM14_0615	glycerate kinase	9	7	1
589414	589406	588621	588621	-	ylbA	STM14_0616	hypothetical protein	32	30	1
	590652	589417		-	allC	STM14_0617	allantoate amidohydrolase	6	7	1
	591723	590674		-	allD	STM14_0618	ureidoglycolate dehydrogenase	5	5	1
	592054	593718		+	fdrA	STM14_0619	membrane protein FdrA	2	3	1
	593728	594987		+	ylbE	STM14_0620	putative cytoplasmic protein	1	1	1
	594999	595808		+	ylbF	STM14_0621	putative cytoplasmic protein	2	2	1
	595812	596705		+	arcC	STM14_0622	carbamate kinase	4	5	1
	597813	596746	596746	-	purK	STM14_0623	phosphoribosylaminoimidazole carboxylase ATPase subunit	34	42	1
	1969116	1968259		-	-	STM14_06230	hypothetical protein	9	6	1
598354	598319	597810		-	purE	STM14_0624	phosphoribosylaminoimidazole carboxylase catalytic subunit	26	41	1
599161	599159	598437	598426	-	lpxH	STM14_0625	UDP-2,3-diacylglucosamine hydrolase	15	26	1
599719	599656	599162	599162	-	ppiB	STM14_0626	peptidyl-prolyl cis-trans isomerase B	264	287	0.0335058
599801	599829	601214	601242	+	cysS	STM14_0627	cysteinyl-tRNA synthetase	193	207	0.245179
	602082	601258		-	-	STM14_0628	putative outer membrane protein	8	7	1
	602516	602079		-	-	STM14_0629	putative inner membrane protein	34	32	1
	603054	602509		-	ybcI	STM14_0630	putative membrane-bound metal-dependent hydrolase	4	7	1
603394	603394	603182	603182	-	ybcJ	STM14_0631	hypothetical protein	51	48	1
604284	604262	603396	603395	-	folD	STM14_0632	bifunctional 5,10-methylene-tetrahydrofolate dehydrogenase/ 5,10-methylene-tetrahydrofolate cyclohydrolase	126	132	0.0420817
	604444	604316	604316	-	-	STM14_0633	hypothetical protein	38	13	1.08997e-12
	604400	604555		+	-	STM14_0634	hypothetical protein	0	0	1
604617	604824	605366	605431	+	fimA	STM14_0635	fimbrin	684	652	0.513828
605433	605442	605975	605982	+	fimI	STM14_0636	fimbrial protein	166	189	0.0250417
605983	606019	606711	606711	+	fimC	STM14_0637	periplasmic chaperone	232	196	0.651112
606712	606742	609354	609354	+	fimD	STM14_0638	outer membrane usher protein	78	61	0.985626
609369	609369	610376	610376	+	fimH	STM14_0639	minor fimbrial subunit	41	35	1
	610386	610904		+	fimF	STM14_0640	putative fimbrial protein	11	13	1
611765	611582	610950	610933	-	fimZ	STM14_0641	transcriptional regulator FimZ	260	182	1
	612908	612186		-	fimY	STM14_0642	putative regulatory protein	9	8	1
613286	613238	612927	612924	-	-	STM14_0643	hypothetical protein	89	71	0.882526
614018	613996	613400	613400	-	fimW	STM14_0644	putative fimbrial protein	36	27	0.506169
	614019	614189		+	-	STM14_0645	hypothetical protein	1	3	1
614252			614328	+	argU	STM14_0646	Arg tRNA	55	43	0.289932
614540	614475	614287	614287	-	-	STM14_0647	integrase	28	41	1
2925664	2925700	2926296	2926296	+	-	STM14_06470	P4-type integrase	103	99	0.373304
	615283	615441		+	-	STM14_0649	hypothetical protein	0	0	1
	617150	615498		-	-	STM14_0650	putative inner membrane protein	5	5	1
	618057	617131		-	yfdH	STM14_0651	putative glycosyltransferase	11	11	1
618416	618416	618054		-	gtrA	STM14_0652	putative glycosyl translocase	19	22	1
618678			618750	+	-	STM14_0653	Xaa tRNA	9	3	1
	619613	619284		-	-	STM14_0655	sensor kinase	1	2	1
	620806	619952		-	-	STM14_0657	putative transcriptional regulator	5	5	1
	621022	622347		+	-	STM14_0658	pyridine nucleotide-disulfide oxidoreductase	16	9	1
	622520	622266		-	-	STM14_0659	hypothetical protein	12	11	1
	622504	622740		+	-	STM14_0660	hypothetical protein	3	2	1
	622753	623313		+	-	STM14_0661	putative inner membrane protein	4	4	1
3584238			3584163	-	-	STM14_06610	Glu tRNA	248	508	1.51045e-07
624724	624567	623392	623374	-	-	STM14_0662	putative DNA repair ATPase	124	122	0.146422
624879	624893	626287	626287	+	pheP	STM14_0663	phenylalanine transporter	27	32	1
627576	627576	626329	626323	-	ybdG	STM14_0664	hypothetical protein	75	79	0.0809825
627603	627603	627788		+	-	STM14_0665	hypothetical protein	36	17	0.000119432
627887	627887	629857	629857	+	apeE	STM14_0666	outer membrane esterase	61	41	1
	630024	632753	632753	+	-	STM14_0667	putative inner membrane protein	31	19	1
	633867	632881		-	-	STM14_0668	putative phosphosugar isomerase	1	1	1
	634977	633934		-	-	STM14_0669	putative inner membrane protein	1	1	1
	635864	635010		-	-	STM14_0670	putative PTS system mannose-specific enzyme IID	2	3	1
	636610	635867		-	-	STM14_0671	putative inner membrane protein	0	1	1
	637095	636625		-	-	STM14_0672	putative PTS system mannose-specific enzyme IIAB	0	1	1
	637522	637073		-	-	STM14_0673	putative PTS system mannose-specific enzyme IIAB	0	1	1
638426	638375	637722	637722	-	nfnB	STM14_0674	dihydropteridine reductase	233	216	0.298721
	638840	638472	638458	-	ybdF	STM14_0675	hypothetical protein	65	76	0.281335
639450	639421	638840		-	-	STM14_0676	putative regulatory protein	38	61	0.000448095
639556	639577	639684	639684	+	-	STM14_0677	hypothetical protein	685	405	0.504175
639685	639710	640051	640056	+	-	STM14_0678	putative regulatory protein	233	135	0.453308
640305	640305	640057	640057	-	ybdJ	STM14_0679	putative inner membrane protein	20	17	1
	641490	640372	640372	-	ybdK	STM14_0680	carboxylate-amine ligase	52	23	5.29667e-05
	642206	641502		-	entD	STM14_0681	phosphopantetheinyltransferase component of enterobactin synthase multienzyme complex	2	1	1
	644507	642252		-	fepA	STM14_0682	outer membrane receptor FepA	9	9	1
	644635	644504		-	-	STM14_0683	hypothetical protein	1	6	1
	644696	645910		+	fes	STM14_0684	enterobactin/ferric enterobactin esterase	10	8	1
	645941	646159		+	ybdZ	STM14_0685	putative cytoplasmic protein	4	7	1
	646156	650040		+	entF	STM14_0686	enterobactin synthase subunit F	3	4	1
650290	650290	651426	651426	+	fepE	STM14_0687	ferric enterobactin transport protein FepE	116	64	0.139121
	652273	651479		-	fepC	STM14_0688	iron-enterobactin transporter ATP-binding protein	2	3	1
	653259	652270		-	fepG	STM14_0689	iron-enterobactin transporter permease	1	2	1
	654266	653259		-	fepD	STM14_0690	iron-enterobactin transporter membrane protein	1	2	1
	654377	655621		+	ybdA	STM14_0691	enterobactin exporter EntS	4	7	1
	656640	655684		-	fepB	STM14_0692	iron-enterobactin transporter periplasmic binding protein	4	5	1
	656949	658124		+	entC	STM14_0693	isochorismate synthase	2	3	1
	658134	659744		+	entE	STM14_0694	enterobactin synthase subunit E	1	3	1
	659758	660615		+	entB	STM14_0695	2,3-dihydro-2,3-dihydroxybenzoate synthetase	5	5	1
	660615	661370		+	entA	STM14_0696	2,3-dihydroxybenzoate-2,3-dehydrogenase	4	6	1
	661373	661786		+	ybdB	STM14_0697	hypothetical protein	21	16	1
661861	661861	661971		+	-	STM14_0698	hypothetical protein	436	306	1
	661968	664073	664073	+	cstA	STM14_0699	carbon starvation protein	637	340	0.151686
664074	664137	664334	664413	+	ybdD	STM14_0700	putative cytoplasmic protein	229	260	0.0502392
	665458	664370	664370	-	ybdH	STM14_0701	hypothetical protein	35	16	2.09268e-05
	665585	666745	666745	+	ybdL	STM14_0702	putative aminotransferase	20	11	1
	667363	666746	666718	-	ybdM	STM14_0703	putative transcriptional regulator	97	56	0.218667
668571	668571	667336		-	ybdN	STM14_0704	putative 3'-phosphoadenosine 5'-phosphosulfate sulfotransferase	39	25	0.523989
669662	669639	668737	668737	-	ybdO	STM14_0705	putative transcriptional regulator	141	105	1
670702	670702	669956	669956	-	dsbG	STM14_0706	disulfide isomerase/thiol-disulfide oxidase	74	96	0.00523923
670776	671143	671706	671738	+	ahpC	STM14_0707	alkyl hydroperoxide reductase subunit C	4103	4652	1
671771	671831	673513	673518	+	ahpF	STM14_0708	alkyl hydroperoxide reductase F52a subunit	1792	1219	0.459003
	673845	674405		+	-	STM14_0709	putative anaerobic dehydrogenase component	2	3	1
	674398	676677		+	-	STM14_0710	putative oxidoreductase protein	13	11	1
	676674	677033		+	-	STM14_0711	molybdopterin-containing oxidoreductase iron-sulfur subunit	7	10	1
	677033	677800	677804	+	-	STM14_0712	putative hydrogenase protein	20	26	1
678363	678296	677868	677866	-	ybdQ	STM14_0713	putative universal stress protein	830	678	1
	678228	678434		+	-	STM14_0714	hypothetical protein	4	5	1
	678539	678399		-	-	STM14_0715	hypothetical protein	6	4	1
	678519	679757		+	ybdR	STM14_0716	putative dehydrogenase	75	19	5.43957e-27
680360	680250	679840	679840	-	rnk	STM14_0717	nucleoside diphosphate kinase regulator	18	28	1
681291	681291	680485	680484	-	rna	STM14_0718	ribonuclease I	175	244	0.000245445
	682864	681401		-	citT	STM14_0719	citrate/succinate transport antiport protein	2	2	1
	683798	682902		-	citG	STM14_0720	triphosphoribosyl-dephospho-CoA synthase	0	0	1
	684321	683770		-	citX	STM14_0721	2'-(5''-triphosphoribosyl)-3'-dephospho-CoA:apo- citrate lyase	0	0	1
	685854	684325		-	citF	STM14_0722	citrate lyase subunit alpha/citrate-ACP transferase	0	0	1
	686772	685864		-	citE	STM14_0723	citrate lyase subunit beta	0	0	1
	687065	686769		-	citD	STM14_0724	citrate lyase subunit gamma	0	0	1
	688138	687062		-	citC	STM14_0725	citrate lyase synthetase	0	0	1
	688331	688513		+	-	STM14_0726	hypothetical protein	1	3	1
688523	688523	690184		+	dpiB	STM14_0727	sensory histidine kinase	30	18	1
	690153	690833	690833	+	dpiA	STM14_0728	two-component response regulator DpiA	35	20	0.0147669
	692272	690887		-	dcuC	STM14_0729	C4-dicarboxylate transporter DcuC	4	5	1
	692333	692443		+	-	STM14_0730	hypothetical protein	0	0	1
692645	692651	693223	693291	+	pagP	STM14_0731	palmitoyl transferase for Lipid A	132	114	0.881997
693371	693411	693620	693632	+	cspE	STM14_0732	cold shock protein CspE	2967	4166	0.00274143
694066	694061	693678	693678	-	ccrB	STM14_0733	camphor resistance protein CrcB	25	28	1
694120	694152	694940	694940	+	ybeM	STM14_0734	putative hydrolase	67	40	0.216504
694969	694969	695076		+	-	STM14_0735	hypothetical protein	503	648	0.00563963
	695069	695272	695272	+	tatE	STM14_0736	twin arginine translocase protein E	802	918	0.0205621
696340	696323	695358	695358	-	lipA	STM14_0737	lipoyl synthase	210	191	0.380936
696512	696498	696364	696344	-	-	STM14_0738	hypothetical protein	62	38	0.0387692
697482	697482	696529	696521	-	ybeF	STM14_0739	putative DNA-binding transcriptional regulator	144	60	0.000736145
697727	697727	697584	697565	-	-	STM14_0740	hypothetical protein	462	136	1.43799e-21
698441	698425	697784	697784	-	lipB	STM14_0741	lipoyltransferase	78	76	0.314062
	698354	698719		+	-	STM14_0742	hypothetical protein	14	15	1
698803	698788	698525	698525	-	ybeD	STM14_0743	hypothetical protein	298	352	0.0156986
700113	700108	698897	698864	-	dacA	STM14_0744	D-alanyl-D-alanine carboxypeptidase	76	90	0.0061204
	700128	700277		+	-	STM14_0745	hypothetical protein	4	4	1
701393	701393	700248	700248	-	rlpA	STM14_0746	rare lipoprotein A	76	79	0.10283
702516	702516	701404	701394	-	mrdB	STM14_0747	cell wall shape-determining protein	68	77	0.0360696
704450	704420	702519	702517	-	mrdA	STM14_0748	penicillin-binding protein 2	41	59	3.1924e-05
704921	704918	704451	704451	-	ybeA	STM14_0749	SPOUT methyltransferase superfamily protein	263	322	0.00253518
705492	705239	704922	704922	-	ybeB	STM14_0750	hypothetical protein	305	399	0.000222459
706181	706176	705568	705562	-	cobC	STM14_0751	alpha ribazole-5'-P phosphatase	24	31	1
706265	706273	707367	707367	+	cobD	STM14_0752	threonine-phosphate decarboxylase	92	72	1
707984	707983	707342	707342	-	nadD	STM14_0753	nicotinic acid mononucleotide adenylyltransferase	31	34	1
	709016	707985	707985	-	holA	STM14_0754	DNA polymerase III subunit delta	97	108	0.0156567
709606	709606	709016		-	rlpB	STM14_0755	LPS-assembly lipoprotein RplB	151	151	0.159977
712261	712203	709621	709607	-	-	STM14_0756	hypothetical protein	151	175	0.0724874
	712491	712781		+	-	STM14_0757	putative hydrolase	6	7	1
	712798	713970		+	-	STM14_0758	putative hydrolase	8	7	1
714020	714020	714973	715013	+	-	STM14_0759	2-keto-3-deoxygluconate permease	56	46	1
715023	715041	716969	717038	+	-	STM14_0760	putative sigma-54 dependent transcriptional regulator	79	60	1
717045	717062	717535	717566	+	ybeL	STM14_0761	hypothetical protein	862	430	0.547881
718569	718569	717574	717574	-	ybeQ	STM14_0762	hypothetical protein	42	31	1
	718694	719401		+	ybeR	STM14_0763	putative cytoplasmic protein	23	15	1
	719398	720831		+	ybeS	STM14_0764	putative molecular chaperone	9	7	1
	721536	723008		+	ybeV	STM14_0766	putative molecular chaperone	9	7	1
724731	724709	723030	723030	-	hscC	STM14_0767	putative heatshock protein	57	32	0.339586
726023	726023	724785	724785	-	-	STM14_0768	putative cytoplasmic protein	50	59	0.0448849
727004	726990	726055	726026	-	rihA	STM14_0769	ribonucleoside hydrolase 1	55	71	0.00623814
	727832	727107	727107	-	gltL	STM14_0770	glutamate/aspartate transporter	128	51	0.000229591
	728506	727832		-	gltK	STM14_0771	glutamate/aspartate transporter	100	39	1.68533e-07
729246	729246	728506		-	gltJ	STM14_0772	glutamate/aspartate transporter	130	59	0.0156859
730406	730332	729406	729295	-	gltI	STM14_0773	glutamate and aspartate transporter subunit	1604	612	0.0089566
730309	730309	730596		+	-	STM14_0774	hypothetical protein	30	20	1
732217	732207	730669	730669	-	lnt	STM14_0775	apolipoprotein N-acyltransferase	76	66	0.727912
	733105	732227	732225	-	ybeX	STM14_0776	putative transport protein	238	299	0.0196638
733251	733251	733102		-	-	STM14_0777	hypothetical protein	287	370	0.00484469
	733736	733263	733261	-	ybeY	STM14_0778	putative metalloprotease	570	434	1
734830	734818	733733		-	phoL	STM14_0779	putative phosphate starvation-inducible protein	225	269	0.084202
734957	734957	734838	734832	-	-	STM14_0780	hypothetical protein	17	28	1
736435	736408	734984	734984	-	miaB	STM14_0781	rRNA modification protein	85	93	0.0288523
736536	736552	737727	737758	+	ubiF	STM14_0782	2-octaprenyl-3-methyl-6-methoxy-1,4-benzoquinol hydroxylase	80	75	0.298914
	738369	737794		-	-	STM14_0783	putative inner membrane protein	6	6	1
738579			738505	-	glnX	STM14_0784	Gln tRNA	133	540	3.45097e-38
738697			738623	-	glnV	STM14_0785	Gln tRNA	257	637	9.51611e-13
738820			738744	-	metU	STM14_0786	Met tRNA	1344	1240	0.369357
738910			738836	-	glnW	STM14_0787	Gln tRNA	393	765	7.38325e-08
739020			738946	-	glnU	STM14_0788	Gln tRNA	632	896	0.000455211
739128			739044	-	leuW	STM14_0789	Leu tRNA	2837	3165	0.145867
739213			739137	-	metT	STM14_0790	Met tRNA	3375	2538	1
739310	739310	739477	739491	+	-	STM14_0791	hypothetical protein	146	108	0.371773
741106	741100	739436	739436	-	asnB	STM14_0792	asparagine synthetase B	43	118	6.93432e-27
742188	742142	741390	741385	-	nagD	STM14_0793	UMP phosphatase	60	79	0.00359578
743409	743409	742189	742189	-	nagC	STM14_0794	N-acetylglucosamine operon transcriptional repressor	66	93	4.86226e-05
744568	744568	743414	743410	-	nagA	STM14_0795	N-acetylglucosamine-6-phosphate deacetylase	77	99	0.000533797
745461	745428	744628	744628	-	nagB	STM14_0796	glucosamine-6-phosphate deaminase	109	73	1
745595	745595	745470	745470	-	-	STM14_0797	hypothetical protein	34	26	1
745740	745755	747707	747707	+	nagE	STM14_0798	N-acetyl glucosamine specific PTS system components IIABC	81	67	0.746116
747899	747918	749585	749585	+	glnS	STM14_0799	glutaminyl-tRNA synthetase	140	319	7.02775e-10
	749621	749734		+	-	STM14_0800	hypothetical protein	0	1	1
749864	749864	750154		+	-	STM14_0801	hypothetical protein	443	249	0.151627
	750031	751437	751437	+	ybfM	STM14_0802	putative outer membrane protein	116	77	1
751487	751487	751819	751819	+	ybfN	STM14_0803	putative lipoprotein	34	32	1
	753172	751868		-	citA	STM14_0804	citrate-proton symporter	5	4	1
	754362	753223		-	citB	STM14_0805	citrate utilization protein b	8	3	1
	755752	754349		-	-	STM14_0806	tricarballylate dehydrogenase	5	4	1
756833	756776	755850	755850	-	-	STM14_0807	putative transcriptional regulator	47	43	0.570701
757515	757343	756891	756891	-	fur	STM14_0808	ferric uptake regulator	900	804	0.719466
	757442	757591		+	-	STM14_0809	hypothetical protein	13	15	1
758263	758254	757625	757549	-	fldA	STM14_0810	flavodoxin FldA	472	413	0.826818
758651	758599	758318	758292	-	ybfE	STM14_0811	LexA regulated protein	27	27	1
	758607	758720		+	-	STM14_0812	hypothetical protein	9	13	1
759534	759503	758733	758733	-	ybfF	STM14_0813	hypothetical protein	24	27	1
759548	759655	760230	760254	+	seqA	STM14_0814	replication initiation regulator SeqA	294	336	0.0234266
760255	760255	761895	761895	+	pgm	STM14_0815	phosphoglucomutase	199	209	0.31395
762559	762495	762010	762010	-	-	STM14_0816	putative cytoplasmic protein	77	129	7.95266e-06
	763879	762560	762560	-	potE	STM14_0817	putrescine transporter	50	89	5.85862e-09
766074	766074	763876		-	speF	STM14_0818	ornithine decarboxylase	124	124	0.392647
766571	766318	766193	766168	-	-	STM14_0819	hypothetical protein	563	399	1
	766472	766585		+	-	STM14_0820	hypothetical protein	1	3	1
	767513	766836	766836	-	kdpE	STM14_0821	DNA-binding transcriptional activator KdpE	20	22	1
	770194	767510		-	kdpD	STM14_0822	sensor protein KdpD	12	15	1
	770775	770191		-	kdpC	STM14_0823	potassium-transporting ATPase subunit C	12	15	1
	772832	770784		-	kdpB	STM14_0824	potassium-transporting ATPase subunit B	2	2	1
	774532	772853		-	kdpA	STM14_0825	potassium-transporting ATPase subunit A	2	1	1
	774729	774532		-	-	STM14_0826	K+-transporting ATPase subunit F	1	1	1
774871	774958	775164	775164	+	ybfA	STM14_0827	hypothetical protein	71	94	0.216778
	775275	776696	776696	+	phrB	STM14_0828	deoxyribodipyrimidine photolyase	24	14	1
	778216	776735		-	ybgH	STM14_0829	POT family transport protein	11	15	1
778506	778545	779288	779291	+	ybgI	STM14_0830	putative hydrolase-oxidase	82	95	0.0504859
779292	779304	779960		+	ybgJ	STM14_0831	putative carboxylase	57	65	0.0766777
	779954	780886		+	ybgK	STM14_0832	putative carboxylase	48	48	0.24921
	780876	781610	781610	+	ybgL	STM14_0833	hypothetical protein	44	45	0.538885
781934	781934	782065		+	-	STM14_0834	putative cytoplasmic protein	15	19	1
782109	782125	782691	782691	+	-	STM14_0835	putative phage integrase	56	109	6.01594e-08
	783151	783486	783486	+	-	STM14_0836	putative inner membrane protein	21	22	1
	783488	784228		+	-	STM14_0837	putative cytoplasmic protein	6	4	1
	784514	785665		+	-	STM14_0838	putative UDP-galactopyranose mutase	3	4	1
	785662	786558		+	-	STM14_0839	putative glycosyl transferase	3	4	1
	786571	787704		+	-	STM14_0840	putative glycosyl transferase	2	3	1
	787833	788603		+	-	STM14_0841	ABC transporter permease	2	2	1
	788607	789317		+	-	STM14_0842	putative ABC-type polysaccharide/polyol phosphate transport system ATPase component	3	6	1
	789411	791189		+	-	STM14_0843	putative glycosyltransferase	1	2	1
	791382	792215		+	-	STM14_0844	putative glycosyltransferase	2	2	1
	792273	794168		+	-	STM14_0845	putative glycosyl transferase	3	5	1
794236	794236	794373	794411	+	-	STM14_0846	putative cytoplasmic protein	105	172	0.00552603
794412	794422	795213	795213	+	nei	STM14_0847	endonuclease VIII	83	97	0.0304968
	796314	795268	795268	-	abrB	STM14_0848	putative transport protein	47	20	4.18385e-06
798071	797734	796451	796451	-	gltA	STM14_0849	type II citrate synthase	719	486	0.739445
797694	797694	798080	798080	+	-	STM14_0850	putative inner membrane protein	20	45	1
798264	798489	798878		+	sdhC	STM14_0851	succinate dehydrogenase cytochrome b556 large membrane subunit	2428	1161	0.0223574
	798872	799219		+	sdhD	STM14_0852	succinate dehydrogenase cytochrome b556 small membrane subunit	1954	994	0.174849
	799219	800985	800990	+	sdhA	STM14_0853	succinate dehydrogenase flavoprotein subunit	842	472	0.155902
800993	800999	801718	801763	+	sdhB	STM14_0854	succinate dehydrogenase iron-sulfur subunit	1291	731	0.270236
801990	802242	805043	805057	+	kgd	STM14_0855	alpha-ketoglutarate decarboxylase	973	731	0.54492
805058	805058	806266	806266	+	sucB	STM14_0856	dihydrolipoamide acetyltransferase	1099	857	1
806336	806408	807574		+	sucC	STM14_0857	succinyl-CoA synthetase subunit beta	891	831	1
	807574	808443	808443	+	sucD	STM14_0858	succinyl-CoA synthetase subunit alpha	385	403	0.305005
	808472	808597		+	-	STM14_0859	hypothetical protein	10	13	1
809963	809962	809819	809819	-	-	STM14_0860	hypothetical protein	8	40	1
809746	810026	811594	811594	+	cydA	STM14_0861	cytochrome d terminal oxidase polypeptide subunit I	1038	965	1
811595	811610	812749	812749	+	cydB	STM14_0862	cytochrome d terminal oxidase polypeptide subunit II	821	742	1
812750	812764	812877		+	ybgT	STM14_0863	putative outer membrane lipoprotein	1274	1509	0.00813879
	812877	813017		+	-	STM14_0864	hypothetical protein	264	264	0.433844
	813014	813295	813295	+	ybgE	STM14_0865	hypothetical protein	121	124	0.461396
813425	813524	813928		+	ybgC	STM14_0866	acyl-CoA thioester hydrolase YbgC	112	102	0.581534
	813925	814617	814620	+	tolQ	STM14_0867	colicin uptake protein TolQ	109	103	0.48469
814621	814621	815049	815053	+	tolR	STM14_0868	colicin uptake protein TolR	99	96	0.371074
815058	815114	816337	816347	+	tolA	STM14_0869	cell envelope integrity inner membrane protein TolA	53	36	1
816443	816461	817753	817753	+	tolB	STM14_0870	translocation protein TolB	393	357	0.566962
817784	817788	818312	818312	+	pal	STM14_0871	peptidoglycan-associated outer membrane lipoprotein	336	550	2.43097e-05
818313	818322	819110	819137	+	ybgF	STM14_0872	hypothetical protein	136	181	9.00024e-05
	819254	818715		-	-	STM14_0873	hypothetical protein	5	10	1
819275			819350	+	lysT	STM14_0874	Lys tRNA	1409	1198	0.70751
819482			819557	+	valT	STM14_0875	Val tRNA	1646	1225	1
819561			819636	+	lysW	STM14_0876	Lys tRNA	607	733	0.0159564
819686			819761	+	lysY	STM14_0877	Lys tRNA	576	783	0.00136982
819896			819971	+	lysZ	STM14_0878	Lys tRNA	188	464	2.97054e-11
	820322	820227		-	-	STM14_0879	hypothetical protein	0	0	1
	820575	821618		+	nadA	STM14_0880	quinolinate synthetase	13	8	1
	821643	822362	822362	+	pnuC	STM14_0881	nucleoside/purine/pyrimidine transporter	34	22	1
823297	823297	822359	822359	-	ybgR	STM14_0882	zinc transporter ZitB	38	51	0.00682215
823939	823794	823408	823408	-	ybgS	STM14_0883	hypothetical protein	726	337	0.0936548
824060	824114	825166	825172	+	aroG	STM14_0884	phospho-2-dehydro-3-deoxyheptonate aldolase	167	233	0.00114352
825819	825805	825260	825260	-	-	STM14_0885	fumarate hydratase	36	26	0.270745
	826665	825820	825820	-	-	STM14_0886	fumarate hydratase	18	13	1
826780	826795	827685	827685	+	-	STM14_0887	transcriptional regulator	44	46	0.171801
	828669	827686		-	-	STM14_0888	transcriptional regulator	8	8	1
	828913	830160		+	-	STM14_0889	putative cation transporter	0	1	1
	830210	830455		+	dcoC	STM14_0890	oxaloacetate decarboxylase subunit gamma	1	1	1
	832259	833560		+	dcoB	STM14_0892	oxaloacetate decarboxylase subunit beta	2	2	1
	833679	834377		+	-	STM14_0893	putative cytoplasmic protein	1	3	1
	834757	835836		+	-	STM14_0894	putative ABC transport protein	12	6	1
	835836	836612		+	-	STM14_0895	putative ABC-type cobalamin/Fe3+-siderophore transport component	6	4	1
837455	837455	836703	836682	-	gpmA	STM14_0896	phosphoglyceromutase	718	702	0.218515
837664	837664	837473	837456	-	-	STM14_0897	hypothetical protein	50	82	0.0123012
	838719	837679	837666	-	galM	STM14_0898	aldose 1-epimerase	172	279	4.25016e-05
839863	839861	838713		-	galK	STM14_0899	galactokinase	123	222	5.59475e-08
840910	840910	839864	839864	-	galT	STM14_0900	galactose-1-phosphate uridylyltransferase	297	373	0.0548093
841963	841937	840921	840911	-	galE	STM14_0901	UDP-galactose-4-epimerase	245	348	0.00751368
	843068	842160		-	-	STM14_0902	putative inner membrane protein	9	8	1
	843123	843230		+	-	STM14_0903	hypothetical protein	1	2	1
844781	844714	843239	843239	-	modF	STM14_0904	putative molybdenum transport ATP-binding protein ModF	35	35	0.246303
845570	845570	844782	844782	-	modE	STM14_0905	DNA-binding transcriptional regulator ModE	56	69	0.0122798
845597	845597	845848	845848	+	-	STM14_0906	hypothetical protein	188	149	1
845925	846015	846788		+	modA	STM14_0907	molybdate transporter periplasmic protein	148	267	1.03356e-09
	846788	847477	847479	+	modB	STM14_0908	molybdate ABC transporter permease	81	123	2.64642e-05
847480	847480	848538	848538	+	modC	STM14_0909	molybdate transporter ATP-binding protein	84	141	1.77174e-08
849357	849357	848539	848539	-	ybhA	STM14_0910	phosphotransferase	69	81	0.0387414
849498	849521	850516	850522	+	ybhE	STM14_0911	6-phosphogluconolactonase	56	76	0.00132122
851949	851943	850660	850660	-	ybhC	STM14_0912	putative pectinesterase	42	52	0.0106132
852150	852181	853404		+	hutI	STM14_0913	imidazolonepropionase	87	100	0.00496923
	853401	854342	854367	+	hutG	STM14_0914	formimidoylglutamase	92	71	1
854381	854387	855112	855112	+	hutC	STM14_0915	histidine utilization repressor	32	29	1
	856996	858516		+	hutH	STM14_0917	histidine ammonia-lyase	20	10	1
859077	859077	858601	858601	-	ybhB	STM14_0918	putative kinase inhibitor protein	56	33	0.015351
	860424	859135		-	bioA	STM14_0919	adenosylmethionine-8-amino-7-oxononanoate aminotransferase	4	2	1
	860511	861551		+	bioB	STM14_0920	biotin synthetase	2	2	1
	861548	862705		+	bioF	STM14_0921	8-amino-7-oxononanoate synthase	0	1	1
	862689	863444		+	bioC	STM14_0922	biotin biosynthesis protein BioC	0	1	1
	863437	864123		+	bioD_1	STM14_0923	dithiobiotin synthetase	1	1	1
	864209	864493		+	-	STM14_0924	hypothetical protein	8	7	1
864550	864550	864777		+	-	STM14_0925	hypothetical protein	49	35	0.157433
	864774	866795	866804	+	uvrB	STM14_0926	excinuclease ABC subunit B	160	104	1
	926970	927134		+	-	STM14_1000	hypothetical protein	2	1	1
	927233	927748		+	-	STM14_1001	putative cytoplasmic protein	7	5	1
	927666	928520		+	-	STM14_1002	putative electron transfer protein beta subunit	13	10	1
	928531	929478		+	-	STM14_1003	putative electron transfer protein alpha subunit	13	8	1
	929772	930935	930935	+	-	STM14_1005	putative acyl-CoA dehydrogenase	29	25	1
	931243	931103		-	-	STM14_1006	hypothetical protein	0	0	1
931384	931384	933069	933069	+	-	STM14_1007	putative dehydrogenase	20	17	1
934062	933965	933075	933075	-	-	STM14_1008	putative transcriptional regulator	79	80	0.23804
934655	934655	934230	934104	-	-	STM14_1009	putative inner membrane protein	97	74	1
934744	934780	934917	934917	+	-	STM14_1010	hypothetical protein	41	34	0.591102
	935002	935682	935682	+	-	STM14_1011	hypothetical protein	21	13	1
936355	936305	935679	935677	-	yliJ	STM14_1012	putative glutathione S-transferase	236	167	1
936445	936549	937751	937775	+	dacC	STM14_1013	D-alanyl-D-alanine carboxypeptidase	154	98	1
938625	938554	937796	937796	-	deoR	STM14_1014	DNA-binding transcriptional repressor DeoR	85	104	0.0123012
939351	939234	938626	938626	-	ybjG	STM14_1015	undecaprenyl pyrophosphate phosphatase	61	79	0.0113155
939547	939547	940779	940779	+	mdfA	STM14_1016	multidrug translocase	45	29	0.686672
	941648	940833	940833	-	-	STM14_1017	putative hydrolase	20	20	1
942867	942856	941645		-	-	STM14_1018	putative transport protein/regulator	29	29	1
942902	942902	943027		+	-	STM14_1019	hypothetical protein	12	23	1
	943024	943644	943644	+	-	STM14_1020	putative regulatory protein	13	28	1
945446	945446	943761	943755	-	-	STM14_1021	hypothetical protein	79	76	0.198885
945717	945717	946094	946106	+	ybjM	STM14_1022	putative inner membrane protein	25	38	1
946415	946389	946126	945811	-	grxA	STM14_1023	glutaredoxin	2223	2356	0.0925751
946541	946559	946849		+	ybjC	STM14_1024	hypothetical protein	94	233	2.3255e-14
	946833	947555	947585	+	mdaA	STM14_1025	nitroreductase A	38	112	3.90061e-22
947613	947613	948515	948515	+	rimK	STM14_1026	ribosomal protein S6 modification protein	42	66	4.86001e-05
948600	948612	949088	949088	+	ybjN	STM14_1027	putative cytoplasmic protein	64	67	0.548257
949437	949437	950549		+	potF	STM14_1028	putrescine ABC transporter periplasmic substrate-binding protein	54	25	0.000402582
950637	950637	951770	951770	+	potG	STM14_1029	putrescine ABC transporter ATP-binding protein	32	12	1
	951780	952733		+	potH	STM14_1030	putrescine ABC transporter membrane protein	11	6	1
	952730	953575		+	potI	STM14_1031	putrescine ABC transporter membrane protein	15	11	1
953634	953649	954122	954122	+	ybjO	STM14_1032	putative inner membrane protein	127	106	0.994121
954123	954165	955295	955295	+	rumB	STM14_1033	23S rRNA methyluridine methyltransferase	33	25	1
	955378	955569		+	-	STM14_1034	hypothetical protein	1	1	1
	955578	956921		+	ulaA_1	STM14_1035	PTS system ascorbate-specific transporter subunit IIC	7	3	1
956951	956951	957271		+	-	STM14_1036	putative inner membrane protein	20	19	1
	957281	958768		+	-	STM14_1037	putative sulfatase	15	14	1
	958965	958765		-	-	STM14_1038	hypothetical protein	10	4	1
	959718	958987		-	artJ	STM14_1039	arginine transport system component	13	18	1
	960623	959955	959926	-	artM	STM14_1040	arginine transporter permease subunit ArtM	114	96	1
961345	961339	960623		-	artQ	STM14_1041	arginine transporter permease subunit ArtQ	74	70	0.381269
962077	962077	961346	961346	-	artI	STM14_1042	arginine transport system	163	174	0.0349876
962880	962823	962095	962078	-	artP	STM14_1043	arginine transporter ATP-binding subunit	153	175	0.00701609
963588	963568	963053	963053	-	ybjP	STM14_1044	putative lipoprotein	405	342	0.616661
963660	963696	964019		+	orfB	STM14_1045	hypothetical protein	317	266	0.772951
	964016	964846	964942	+	ybjR	STM14_1046	putative aminidase	77	71	0.509289
965871	965856	964843	964843	-	-	STM14_1047	putative nucleoside-diphosphate-sugar epimerase	50	62	0.0111665
967385	967385	965952	965874	-	ybjT	STM14_1048	putative nucleoside-diphosphate-sugar epimerase	16	23	1
968412	968397	967396	967386	-	ltaA	STM14_1049	L-threonine aldolase	34	48	0.00374568
970158	970154	968436	968427	-	poxB	STM14_1050	pyruvate dehydrogenase	45	41	0.539502
971283	971283	970312	970312	-	hcr	STM14_1051	HCP oxidoreductase	18	25	1
972944	972944	971292	971292	-	hcp	STM14_1052	hydroxylamine reductase	19	26	1
	972908	973111		+	-	STM14_1053	hypothetical protein	5	4	1
973996	973987	973088	973088	-	ybjE	STM14_1054	putative inner membrane protein	34	45	1
	973986	974153		+	-	STM14_1055	hypothetical protein	4	5	1
974180	974189	975847	975847	+	ybjD	STM14_1056	hypothetical protein	42	38	0.645959
976813	976812	975844	975673	-	ybjX	STM14_1057	VirK-like protein	1279	1461	0.796103
976448	976940	978058		+	ybjY	STM14_1058	macrolide transporter subunit MacA	143	139	0.16507
	978055	980001	980021	+	ybjZ	STM14_1059	macrolide transporter ATP-binding /permease	54	50	0.366568
	980138	980013		-	-	STM14_1060	hypothetical protein	9	14	1
980033	980033	980176	980365	+	-	STM14_1061	hypothetical protein	107	119	0.928589
980442	980352	980131		-	cspD	STM14_1062	stress response protein	430	577	0.000113662
980623	980676	980996	981026	+	clpS	STM14_1063	ATP-dependent Clp protease adaptor protein ClpS	2264	1212	0.116996
981027	981027	983303	983303	+	clpA	STM14_1064	ATP-dependent Clp protease ATP-binding subunit	1088	720	0.471358
983350	983350	983538		+	-	STM14_1065	hypothetical protein	120	65	0.0022346
	983495	983953	983953	+	tnpA_3	STM14_1066	transposase	124	95	1
	984343	984062		-	-	STM14_1067	hypothetical protein	1	0	1
985099	985099	984416	984416	-	-	STM14_1068	putative integrase	29	14	1
	985260	985102	985102	-	-	STM14_1069	hypothetical protein	33	19	1
985671	985671	985270	985261	-	-	STM14_1070	putative cytoplasmic protein	96	53	0.0077171
985859			985772	-	serW	STM14_1071	Ser tRNA	434	1260	2.23512e-26
986685	986685	986008	986008	-	-	STM14_1072	SlsA	31	35	1
	987565	986705		-	-	STM14_1073	putative cytoplasmic protein	21	19	1
987663	987674	988585	988620	+	-	STM14_1074	putative transcriptional regulator	37	37	0.629439
	988894	988676	988619	-	infA	STM14_1075	translation initiation factor IF-1	935	1117	0.03243
	989205	988822		-	-	STM14_1076	putative inner membrane protein	977	868	0.779756
989910	989910	989206		-	aat	STM14_1077	leucyl/phenylalanyl-tRNA--protein transferase	41	40	1
	991676	989955	989950	-	cydC	STM14_1078	cysteine/glutathione ABC transporter membrane/ATP-binding protein	33	39	1
993472	993443	991677		-	cydD	STM14_1079	cysteine/glutathione ABC transporter membrane/ATP-binding protein	92	106	0.0161357
994548	994525	993557	993557	-	trxB	STM14_1080	thioredoxin reductase	856	660	1
	994946	994689		-	-	STM14_1081	hypothetical protein	3	10	1
995143	995142	994867		-	-	STM14_1082	hypothetical protein	23	38	1
994801	995071	995565	995565	+	lrp	STM14_1083	leucine-responsive transcriptional regulator	992	979	0.273607
995566	995700	999785	999786	+	ftsK	STM14_1084	DNA translocase FtsK	117	137	0.0318676
999875	999925	1000539	1000548	+	lolA	STM14_1085	outer-membrane lipoprotein carrier protein	184	256	3.28984e-05
1000549	1000549	1001892	1001931	+	ycaJ	STM14_1086	recombination factor protein RarA	119	136	0.0172022
1001932	1001941	1002111	1002111	+	-	STM14_1087	hypothetical protein	2647	2671	0.273607
1002112	1002151	1003443	1003443	+	serS	STM14_1088	seryl-tRNA synthetase	521	546	0.259584
1003544	1003680	1006124	1006124	+	dmsA	STM14_1089	anaerobic dimethyl sulfoxide reductase subunit A	390	394	1
1006125	1006135	1006752	1006752	+	dmsB	STM14_1090	anaerobic dimethyl sulfoxide reductase subunit B	379	397	0.214549
1006753	1006754	1007617	1007646	+	dmsC	STM14_1091	anaerobic dimethyl sulfoxide reductase subunit C	336	244	1
1007647	1007647	1007754	1007836	+	-	STM14_1092	hypothetical protein	313	247	1
	1007968	1007837		-	-	STM14_1093	hypothetical protein	3	10	1
1007967	1007967	1009115	1009115	+	ycaD	STM14_1094	MFS family transporter	94	62	0.956601
1009333	1009333	1010754		+	ycaM	STM14_1095	putative amino-acid transporter	33	21	1
1011962	1011844	1011047	1011047	-	pflA	STM14_1096	pyruvate formate lyase-activating enzyme 1	215	215	0.125997
1012298	1012289	1011963	1011963	-	-	STM14_1097	putative cytoplasmic protein	57	60	1
1012374	1012420	1013379	1013379	+	-	STM14_1098	SopD-like protein	22	49	7.8335e-10
1015751	1015737	1013455	1013455	-	pflB	STM14_1099	pyruvate formate lyase I	453	518	0.934295
1016680	1016612	1015797	1015759	-	focA	STM14_1100	formate transporter	428	417	0.48178
1018833	1018819	1017059	1017059	-	ycaO	STM14_1101	putative cytoplasmic protein	35	36	0.202961
	1018831	1018959		+	-	STM14_1102	hypothetical protein	11	4	1
	1018956	1019648		+	ycaP	STM14_1103	putative inner membrane protein	43	14	2.5641e-15
	1019641	1019754		+	-	STM14_1104	hypothetical protein	9	7	1
1019792	1019834	1020922	1020922	+	serC	STM14_1105	phosphoserine aminotransferase	219	223	0.272942
1020945	1020993	1022276	1022276	+	aroA	STM14_1106	3-phosphoshikimate 1-carboxyvinyltransferase	61	61	0.216976
1022419	1022419	1023180	1023180	+	ycaL	STM14_1107	putative Zn-dependent protease	17	18	1
	1023381	1023127		-	-	STM14_1108	hypothetical protein	2	2	1
1023331	1023353	1024036	1024036	+	cmk	STM14_1109	cytidylate kinase	256	358	0.000972452
1024037	1024150	1025823	1025823	+	rpsA	STM14_1110	30S ribosomal protein S1	1820	2131	1
1025824	1025979	1026263	1026263	+	ihfB	STM14_1111	integration host factor subunit beta	239	296	0.00824209
	1026487	1028757		+	ycaI	STM14_1112	hypothetical protein	11	8	1
1028793	1028794	1030542		+	msbA	STM14_1113	lipid transporter ATP-binding/permease	118	134	0.0623765
	1030539	1031516	1031516	+	lpxK	STM14_1114	tetraacyldisaccharide 4'-kinase	41	45	0.0976693
1031560	1031560	1032792	1032792	+	ycaQ	STM14_1115	putative cytoplasmic protein	21	22	1
1032829	1032844	1033026		+	ycaR	STM14_1116	hypothetical protein	145	203	0.00773445
	1033023	1033769	1033774	+	kdsB	STM14_1117	3-deoxy-manno-octulosonate cytidylyltransferase	125	115	0.387833
	1033944	1033792		-	-	STM14_1118	hypothetical protein	6	6	1
1033954	1033980	1034873	1034873	+	-	STM14_1119	hypothetical protein	133	131	0.127691
1035656	1035629	1034853	1034853	-	ycbC	STM14_1120	hypothetical protein	27	25	1
1035736	1035765	1036568		+	smtA	STM14_1121	putative metallothionein SmtA	150	175	0.00715176
	1036561	1037883		+	mukF	STM14_1122	condesin subunit F	44	64	0.000127177
	1037864	1038568		+	mukE	STM14_1123	condesin subunit E	116	141	0.00798734
	1038568	1043034	1043048	+	mukB	STM14_1124	cell division protein MukB	81	112	0.00410505
1043225	1043379	1045220	1045270	+	ycbB	STM14_1125	hypothetical protein	97	96	0.1374
1045293	1045480	1046028	1046028	+	ycbK	STM14_1126	putative outer membrane protein	489	415	0.823981
1046029	1046056	1046703	1046703	+	ycbL	STM14_1127	putative metallo-beta-lactamase	146	141	0.230407
1047971	1047955	1046765	1046765	-	aspC	STM14_1128	aromatic amino acid aminotransferase	297	401	0.00886411
	1048126	1047995		-	-	STM14_1129	hypothetical protein	0	1	1
1049281	1049231	1048140	1048140	-	ompF	STM14_1130	outer membrane protein F	128	84	0.882526
	1049521	1049673		+	-	STM14_1131	hypothetical protein	7	8	1
1051297	1051238	1049838	1049838	-	asnS	STM14_1132	asparaginyl-tRNA synthetase	377	397	0.104165
	1051426	1051307		-	-	STM14_1133	hypothetical protein	6	9	1
	1051900	1051439	1051439	-	-	STM14_1134	putative leucine response regulator	67	48	0.349291
1052118	1052118	1051897		-	-	STM14_1135	hypothetical protein	36	30	0.674056
	1052217	1053431		+	-	STM14_1136	diaminopropionate ammonia-lyase	5	7	1
	1053504	1053662		+	-	STM14_1137	hypothetical protein	3	3	1
	1053676	1055112		+	-	STM14_1138	putative transcriptional regulator	5	3	1
1056511	1056392	1055190	1055190	-	pncB	STM14_1139	nicotinate phosphoribosyltransferase	58	59	0.229042
1057900	1057879	1056587	1056585	-	-	STM14_1140	integrase	156	151	0.216778
	1058172	1057924		-	-	STM14_1141	excisionase	9	8	1
	1058452	1058213		-	-	STM14_1142	hypothetical protein	10	8	1
	1059604	1058495		-	-	STM14_1143	hypothetical protein	7	11	1
	1062500	1059615		-	-	STM14_1144	exodeoxyribonuclease	6	7	1
	1062926	1062627		-	-	STM14_1145	hypothetical protein	6	10	1
	1063106	1062948		-	-	STM14_1146	hypothetical protein	6	6	1
	1063359	1063099		-	-	STM14_1147	hypothetical protein	3	4	1
1063819	1063819	1063409	1063409	-	-	STM14_1148	regulatory protein	520	466	0.445409
	1063939	1064178		+	-	STM14_1149	hypothetical protein	10	9	1
	1064144	1064518		+	-	STM14_1150	regulatory protein	6	6	1
	1064603	1065586		+	-	STM14_1151	regulatory protein	2	2	1
	1065589	1066338		+	-	STM14_1152	putative replication protein	4	2	1
	1066349	1066696		+	-	STM14_1153	hypothetical protein	3	3	1
	1066693	1067004		+	-	STM14_1154	hypothetical protein	51	22	1.28997e-07
1067080	1067082	1067372	1067453	+	-	STM14_1155	hypothetical protein	1078	662	1
1067647	1067664	1067897	1067914	+	-	STM14_1156	hypothetical protein	82	86	1
1067976	1068009	1068230	1068233	+	-	STM14_1157	hypothetical protein	163	147	1
	1068313	1068915		+	-	STM14_1158	hypothetical protein	5	5	1
	1068921	1069121		+	-	STM14_1159	hypothetical protein	5	3	1
	1069124	1069735		+	-	STM14_1160	hypothetical protein	2	2	1
	1069732	1069878		+	-	STM14_1161	hypothetical protein	2	1	1
	1069868	1070665		+	-	STM14_1162	putative molecular chaperone	16	6	1
1070724	1070732	1071049	1071049	+	-	STM14_1163	hypothetical protein	383	207	0.110171
	1071223	1071348		+	-	STM14_1164	hypothetical protein	0	1	1
1071962	1071933	1071484	1071386	-	-	STM14_1165	hypothetical protein	128	214	5.75335e-07
1072980	1072980	1072294	1072265	-	gtgA	STM14_1166	bacteriophage virulence determinant	85	503	6.57579e-163
	1073250	1073585		+	-	STM14_1167	hypothetical protein	10	5	1
	1073569	1074021		+	-	STM14_1168	lysozyme	16	9	1
	1074039	1074518		+	-	STM14_1169	hypothetical protein	5	5	1
1074726	1074726	1075259		+	-	STM14_1170	hypothetical protein	30	19	1
	1075216	1077354		+	-	STM14_1171	hypothetical protein	16	12	1
1077554	1077554	1079101		+	-	STM14_1172	phage portal protein, lambda family	28	15	1
	1079016	1081106	1081106	+	-	STM14_1173	Clp protease-like protein	23	16	1
	1081197	1081520		+	-	STM14_1174	putative RecA/RadA recombinase	5	6	1
	1081513	1081812		+	-	STM14_1175	ATP-binding sugar transporter-like protein	10	11	1
	1081793	1082359		+	-	STM14_1176	minor tail protein	9	6	1
	1082356	1082757		+	-	STM14_1177	minor tail protein	9	9	1
	1082769	1083518		+	-	STM14_1178	major tail protein	13	17	1
	1083564	1083962		+	-	STM14_1179	minor tail protein	12	14	1
	1083959	1084288	1084288	+	-	STM14_1180	minor tail protein	19	20	1
	1084368	1087355		+	-	STM14_1181	minor tail protein	21	17	1
	1087352	1087684		+	-	STM14_1182	minor tail protein	11	8	1
1087783	1087783	1088280	1088280	+	-	STM14_1183	attachment/invasion protein	66	33	0.000273905
1088956	1088930	1088397	1088395	-	sodC_1	STM14_1184	superoxide dismutase precursor	313	521	9.44969e-06
	1089020	1089715	1089715	+	-	STM14_1185	minor tail protein	30	26	1
1089725	1089725	1090462		+	-	STM14_1186	tail assembly protein	34	23	1
	1090360	1091064	1091064	+	-	STM14_1187	tail assembly protein	16	13	1
	1091136	1094486		+	-	STM14_1188	host specificity protein J	13	12	1
	1094525	1094767		+	-	STM14_1189	hypothetical protein	2	4	1
	1094821	1097259		+	-	STM14_1190	tail fiber protein	5	3	1
	1097259	1097840		+	-	STM14_1191	tail fiber assembly like-protein	8	7	1
	1097951	1097844		-	-	STM14_1192	tail fiber assembly protein	0	3	1
1098316	1098316	1099284	1099284	+	sseI	STM14_1193	secreted effector protein	48	25	0.00808614
	1100558	1099932		-	-	STM14_1195	hypothetical protein	14	16	1
	1100926	1100627	1100627	-	-	STM14_1196	hypothetical protein	8	38	1
1101610	1101597	1100911		-	-	STM14_1197	hypothetical protein	33	223	4.64307e-163
	1102059	1101868		-	-	STM14_1198	MsgA-like protein	2	3	1
1102462	1102486	1105098	1105106	+	pepN	STM14_1199	aminopeptidase N	96	113	0.103053
1105280	1105306	1106316	1106316	+	pyrD	STM14_1200	dihydroorotate dehydrogenase 2	118	97	1
	1106445	1106320		-	-	STM14_1201	hypothetical protein	2	3	1
1106379	1106482	1107024	1107097	+	ycbW	STM14_1202	putative cytoplasmic protein	357	268	1
	1108130	1107021		-	-	STM14_1203	putative iron-sulfur protein	13	18	1
1108170	1108229	1110337	1110337	+	ycbY	STM14_1204	23S rRNA m(2)G2445 methyltransferase	106	104	0.303326
1110338	1110350	1112257	1112257	+	uup	STM14_1205	ABC transporter ATPase	81	66	0.887872
1112272	1112272	1113525	1113525	+	pqiA	STM14_1206	paraquat-inducible protein A	49	31	0.724972
1113526	1113530	1115170		+	pqiB	STM14_1207	paraquat-inducible protein B	75	63	0.92509
	1115167	1115730	1115730	+	ymbA	STM14_1208	putative outer membrane protein	35	41	0.444148
1116031	1116021	1115818	1115818	-	-	STM14_1209	hypothetical protein	5	30	1
1115894	1115985	1116152	1116191	+	rmf	STM14_1210	ribosome modulation factor	1320	4394	1.18195e-25
1116770	1116770	1116252	1116252	-	fabA	STM14_1211	3-hydroxydecanoyl-ACP dehydratase	188	359	4.49479e-12
1118621	1118599	1116839	1116771	-	lonH	STM14_1212	putative protease	93	110	0.0118666
1118767	1118785	1119237	1119237	+	ycbG	STM14_1213	hypothetical protein	173	148	0.92509
1120543	1120361	1119309	1119309	-	ompA	STM14_1214	outer membrane protein A	5020	4435	0.670995
1121246	1121227	1120718	1120718	-	sulA	STM14_1215	SOS cell division inhibitor	69	69	0.52481
	1121352	1121248		-	-	STM14_1216	hypothetical protein	3	3	1
1121444	1121444	1122049	1122049	+	yccR	STM14_1217	putative DNA transformation protein	64	44	0.478536
1124189	1124189	1122036	1122036	-	yccS	STM14_1218	putative transporter	24	29	1
1124670	1124654	1124208	1124208	-	yccF	STM14_1219	hypothetical protein	45	59	0.102255
1124756	1124778	1126832	1126846	+	helD	STM14_1220	DNA helicase IV	114	115	0.279083
1127344	1127326	1126868	1126824	-	mgsA	STM14_1221	methylglyoxal synthase	92	100	0.0949518
	1128083	1127421	1127421	-	yccT	STM14_1222	hypothetical protein	27	14	1
1128236	1128254	1128670	1128670	+	-	STM14_1223	putative cytoplasmic protein	91	62	0.445744
1129050	1129032	1128715	1128697	-	yccV	STM14_1224	putative inner membrane protein	196	162	1
1130356	1130301	1129090	1129067	-	yccW	STM14_1225	putative SAM-dependent methyltransferase	29	34	1
1130516	1130516	1131064		+	-	STM14_1226	putative outer membrane protein	26	20	1
1131068	1131090	1131869	1131869	+	-	STM14_1227	regulatory protein	44	40	1
1131870	1131918	1132199	1132199	+	yccX	STM14_1228	putative phosphohydrolase	66	55	0.906926
1132549	1132525	1132196	1132170	-	yccK	STM14_1229	sulfurtransferase TusE	298	295	0.172192
1133278	1133271	1132612	1132612	-	yccA	STM14_1230	hypothetical protein	142	157	0.0344231
1133666			1133753	+	serT	STM14_1231	Ser tRNA	224	191	1
1134395	1134395	1133892	1133892	-	pipA	STM14_1232	pathogenicity island-encoded protein A	154	92	0.572557
1135706	1135669	1134794	1134794	-	pipB	STM14_1233	secreted effector protein	8	38	1
	1135671	1135796		+	-	STM14_1234	hypothetical protein	0	0	1
	1135887	1136207		+	-	STM14_1235	putative inner membrane protein	0	5	1
1136558	1136558	1136217	1136192	-	pipC	STM14_1236	pathogenicity island-encoded protein C	21	863	0
1138312	1138260	1136575	1136559	-	sopB	STM14_1237	secreted effector protein	14	1187	0
1138577	1138592	1138762	1139069	+	orfX	STM14_1238	putative cytoplasmic protein	1951	910	0.23082
1138874	1138873	1138763	1138763	-	-	STM14_1239	putative cytoplasmic protein	44	57	0.960871
1140544	1140544	1138982	1138883	-	pipD	STM14_1240	pathogenicity island-encoded protein D	280	179	1
	1141988	1140624	1140624	-	copS	STM14_1241	copper resistance protein	19	17	1
1142686	1142661	1141981		-	copR	STM14_1242	transcriptional regulatory protein YedW	62	67	0.115785
1142775	1142797	1143207	1143207	+	-	STM14_1243	hypothetical protein	290	181	0.586034
1143344	1143337	1143230	1143230	-	-	STM14_1244	hypothetical protein	6	31	1
	1143361	1143543	1143543	+	-	STM14_1245	hypothetical protein	22	16	1
	1144052	1143540		-	hpaC	STM14_1246	4-hydroxyphenylacetate catabolism	12	9	1
	1145632	1144070		-	hpaB	STM14_1247	4-hydroxyphenylacetate catabolism	5	5	1
	1146290	1145850	1145850	-	hpaR	STM14_1248	4-hydroxyphenylacetate catabolism	27	28	1
	1146388	1146275		-	-	STM14_1249	hypothetical protein	6	10	1
	1146565	1147854		+	hpaG	STM14_1250	4-hydroxyphenylacetate catabolism	10	5	1
	1147851	1149317		+	hpaE	STM14_1251	4-hydroxyphenylacetate catabolism	7	6	1
	1149319	1150170		+	hpaD	STM14_1252	4-hydroxyphenylacetate catabolism	12	9	1
	1150180	1150560		+	hpaF	STM14_1253	4-hydroxyphenylacetate catabolism	12	6	1
	1150701	1150549		-	-	STM14_1254	hypothetical protein	0	0	1
	1150703	1151506		+	hpaH	STM14_1255	4-hydroxyphenylacetate catabolism	3	3	1
	1151517	1152308		+	hpaI	STM14_1256	4-hydroxyphenylacetate catabolism	4	3	1
	1152380	1153756		+	hpaX	STM14_1257	4-hydroxyphenylacetate catabolism	8	6	1
	1153766	1154662		+	hpaA	STM14_1258	4-hydroxyphenylacetate catabolism	4	5	1
	1154676	1155614		+	-	STM14_1259	hypothetical protein	5	6	1
	1155782	1155618		-	-	STM14_1260	hypothetical protein	0	0	1
	1156384	1156022		-	-	STM14_1261	hypothetical protein	7	3	1
	1156832	1156987		+	-	STM14_1262	hypothetical protein	2	2	1
	1157343	1157038	1157038	-	yccD	STM14_1263	chaperone-modulator protein CbpM	150	125	1
1158331	1158263	1157343		-	cbpA	STM14_1264	curved DNA-binding protein CbpA	290	312	0.239678
	1158577	1158383		-	-	STM14_1265	hypothetical protein	1	0	1
1158482	1158498	1158860	1158860	+	scsA	STM14_1266	suppression of copper sensitivity protein A	27	27	1
	1158909	1160795		+	scsB	STM14_1267	suppression of copper sensitivity protein	5	4	1
	1160792	1161415		+	scsC	STM14_1268	suppression of copper sensitivity protein	13	8	1
	1161405	1161911		+	scsD	STM14_1269	suppression of copper sensitivity protein	5	5	1
1162031	1162044	1163285	1163310	+	agp	STM14_1270	glucose-1-phosphatase/inositol phosphatase	136	243	9.85166e-07
1163546	1163546	1163319	1163313	-	yccJ	STM14_1271	hypothetical protein	1681	897	0.799807
1164234	1164163	1163567	1163547	-	wraB	STM14_1272	TrpR binding protein WrbA	1581	961	0.472263
1164294	1164294	1164521	1164521	+	-	STM14_1273	hypothetical protein	555	354	0.747476
1164522	1164548	1164715	1164725	+	ymdF	STM14_1275	putative cytoplasmic protein	2749	1139	0.121325
1164837	1164852	1165490	1165490	+	ycdC	STM14_1276	putative transcriptional repressor	43	42	1
1165901	1165882	1165487	1165485	-	-	STM14_1277	hypothetical protein	87	87	0.599433
1169937	1169903	1165941	1165941	-	putA	STM14_1278	bifunctional proline dehydrogenase/pyrroline-5-carboxylate dehydrogenase	90	58	1
	1170278	1170030		-	-	STM14_1279	hypothetical protein	3	2	1
	1170286	1170167		-	-	STM14_1280	hypothetical protein	4	2	1
1170325	1170325	1171833	1171833	+	putP	STM14_1281	major sodium/proline symporter	87	51	0.29159
1172319	1172347	1172457		+	-	STM14_1282	hypothetical protein	147	6552	0
	1172451	1172747	1173426	+	-	STM14_1283	hypothetical protein	1427	5560	3.24439e-37
1174535	1174501	1173620	1173620	-	-	STM14_1285	putative transcriptional regulator	268	202	1
	1174679	1174783		+	-	STM14_1286	hypothetical protein	1	5	1
1176282	1176282	1174786	1174712	-	-	STM14_1287	putative sodium/glucose cotransporter	457	235	0.173033
	1176314	1176421		+	-	STM14_1288	hypothetical protein	9	8	1
	1176605	1176396		-	-	STM14_1289	hypothetical protein	15	7	1
1177299	1177299	1176619	1176619	-	-	STM14_1290	N-acetylmannosamine-6-phosphate 2-epimerase	15	7	1
	1177520	1177413		-	-	STM14_1291	hypothetical protein	1	0	1
	1177573	1177704		+	-	STM14_1292	hypothetical protein	3	2	1
1177805	1177805	1178965	1178965	+	-	STM14_1293	putative inner membrane protein	17	11	1
	1179011	1179703		+	-	STM14_1294	putative outer membrane protein	11	7	1
	1179986	1181266		+	-	STM14_1295	putative sialic acid transporter	15	11	1
1181280	1181280	1182383	1182383	+	-	STM14_1296	putative dehydrogenase	92	65	1
1182990			1182903	-	serX	STM14_1297	Ser tRNA	453	1232	3.45271e-23
	1183228	1183064		-	-	STM14_1298	hypothetical protein	0	1	1
1183173	1183227	1184165	1184186	+	ycdW	STM14_1299	putative oxidoreductase	157	137	0.515206
1184237	1184250	1184987	1185010	+	ycdX	STM14_1300	putative hydrolase	158	144	0.391241
1185011	1185011	1185565	1185571	+	ycdY	STM14_1301	putative oxidoreductase	205	186	0.430163
1185610	1185618	1186148	1186148	+	ycdZ	STM14_1302	putative inner membrane protein	66	61	1
	1187020	1186187		-	csgG	STM14_1303	putative curli operon transcriptional regulator	8	5	1
	1187463	1187047		-	csgF	STM14_1304	curli assembly protein CsgF	1	1	1
	1187885	1187490		-	csgE	STM14_1305	curli assembly protein CsgE	5	3	1
	1188540	1187890		-	csgD	STM14_1306	DNA-binding transcriptional regulator CsgD	8	4	1
	1188696	1188559		-	-	STM14_1307	hypothetical protein	16	5	1
	1189040	1188894		-	-	STM14_1308	hypothetical protein	0	0	1
	1189295	1189750		+	csgB	STM14_1309	curlin minor subunit	0	2	1
	1189792	1190247		+	csgA	STM14_1310	cryptic curlin major subunit	3	4	1
	1190309	1190635		+	csgC	STM14_1311	putative autoagglutination protein	9	9	1
1190748	1190766	1191086	1191106	+	ymdA	STM14_1312	hypothetical protein	23	39	1
1191159	1191175	1191714		+	-	STM14_1313	hypothetical protein	92	132	0.000325662
	1191650	1193137	1193146	+	ymdC	STM14_1314	putative phospholipase	131	127	0.214577
1194308	1194308	1193154	1193154	-	mdoC	STM14_1315	glucans biosynthesis protein	28	33	1
	1194509	1194339		-	-	STM14_1316	hypothetical protein	9	11	1
1194532	1194580	1196115		+	mdoG	STM14_1317	glucan biosynthesis protein G	340	311	0.478504
	1196108	1198651	1198651	+	mdoH	STM14_1318	glucosyltransferase MdoH	105	97	0.590422
	1198725	1198952		+	yceK	STM14_1319	hypothetical protein	11	9	1
1199341	1199327	1198953	1198846	-	msyB	STM14_1320	hypothetical protein	914	307	2.64119e-05
	1200623	1199409		-	yceE	STM14_1321	drug efflux system protein MdtG	39	21	0.0323053
	1200601	1201062		+	-	STM14_1322	hypothetical protein	3	4	1
1201698	1201698	1200778	1200778	-	htrB	STM14_1323	lipid A biosynthesis lauroyl acyltransferase	118	119	0.0964707
1201906	1201918	1202970	1202970	+	yceA	STM14_1324	hypothetical protein	24	22	1
	1203597	1203022		-	yceI	STM14_1325	hypothetical protein	13	13	1
	1204166	1203594		-	-	STM14_1326	putative inner membrane protein	7	6	1
	1204177	1204380		+	-	STM14_1327	hypothetical protein	6	3	1
	1204542	1204429		-	yceO	STM14_1328	putative inner membrane protein	6	5	1
1205718	1205701	1204583	1204583	-	solA	STM14_1329	N-methyltryptophan oxidase	113	115	0.0950565
1206135	1206068	1205814	1205814	-	bssS	STM14_1330	biofilm formation regulatory protein BssS	503	206	0.000522424
	1206603	1206358	1206358	-	dinI	STM14_1331	DNA damage-inducible protein I	29	22	1
1207742	1207723	1206677	1206677	-	pyrC	STM14_1332	dihydroorotase	67	82	0.00913342
1208413	1208388	1207828	1207828	-	yceB	STM14_1333	hypothetical protein	458	512	0.165862
1209187	1209160	1208513	1208460	-	grxB	STM14_1334	glutaredoxin	235	256	0.0355903
1210432	1210432	1209224	1209188	-	yceL	STM14_1335	multidrug resistance protein MdtH	24	26	1
1210627	1210669	1211253	1211253	+	rimJ	STM14_1336	ribosomal-protein-S5-alanine N-acetyltransferase	464	365	1
1211261	1211289	1211936	1211937	+	yceH	STM14_1337	hypothetical protein	149	137	0.37051
1211938	1211938	1212861	1212861	+	mviM	STM14_1338	putative virulence protein	71	62	0.709945
	1213159	1212983		-	-	STM14_1339	hypothetical protein	0	0	1
1213124	1213126	1214700	1214705	+	mviN	STM14_1340	putative virulence protein	34	39	1
1215208	1215204	1214782	1214694	-	flgN	STM14_1341	putative FlgK/FlgL export chaperone	596	1590	3.071e-14
1215554	1215502	1215209	1215209	-	flgM	STM14_1342	anti-sigma-28 factor FlgM	1469	2984	6.5493e-08
	1216253	1215594	1215583	-	flgA	STM14_1343	flagellar basal body P-ring biosynthesis protein FlgA	14	35	1
	1216396	1216241		-	-	STM14_1344	flagellar basal body P-ring biosynthesis protein FlgA	9	18	1
1216392	1216410	1216826	1216829	+	flgB	STM14_1345	flagellar basal body rod protein FlgB	44	190	6.9121e-50
1216830	1216830	1217234	1217234	+	flgC	STM14_1346	flagellar basal body rod protein FlgC	25	104	2.23385e-41
1217235	1217246	1217944	1217944	+	flgD	STM14_1347	flagellar basal body rod modification protein	97	229	1.73681e-18
1217945	1217971	1219182	1219192	+	flgE	STM14_1348	flagellar hook protein FlgE	79	213	1.85914e-27
1219203	1219203	1219958	1219968	+	flgF	STM14_1349	flagellar basal body rod protein FlgF	69	120	9.8418e-08
1219972	1219972	1220754	1220777	+	flgG	STM14_1350	flagellar basal body rod protein FlgG	90	191	2.59558e-14
1220809	1220809	1221507	1221518	+	flgH	STM14_1351	flagellar basal body L-ring protein	35	72	9.1901e-09
1221519	1221519	1222616		+	flgI	STM14_1352	flagellar basal body P-ring protein	34	60	7.36039e-07
	1222616	1223566	1223588	+	flgJ	STM14_1353	peptidoglycan hydrolase	39	75	2.287e-08
1223604	1223631	1225292	1225292	+	flgK	STM14_1354	flagellar hook-associated protein FlgK	998	1842	0.187904
1225293	1225307	1226260	1226274	+	flgL	STM14_1355	flagellar hook-associated protein FlgL	611	1146	1.45749e-06
	1226474	1226280		-	-	STM14_1356	hypothetical protein	5	3	1
1230103	1229720	1226517	1226517	-	rne	STM14_1357	ribonuclease E	141	165	0.0329828
1230294	1230294	1231253	1231253	+	rluC	STM14_1359	23S rRNA pseudouridylate synthase C	96	120	0.00111886
1231330	1231409	1232152	1232222	+	-	STM14_1360	putative inner membrane lipoprotein	114	70	0.670889
1232348	1232358	1232582	1232582	+	-	STM14_1361	hypothetical protein	87	40	1.29197e-06
1233256	1233238	1232654	1232654	-	maf_1	STM14_1362	Maf-like protein	40	51	0.117629
1233324	1233436	1233957	1233969	+	yceD	STM14_1363	hypothetical protein	1270	1152	0.433844
1233987	1234009	1234182	1234182	+	rpmF	STM14_1364	50S ribosomal protein L32	339	414	0.0171616
1234183	1234316	1235395	1235406	+	plsX	STM14_1365	putative glycerol-3-phosphate acyltransferase PlsX	218	228	0.224248
1235475	1235475	1236428	1236443	+	fabH	STM14_1366	3-oxoacyl-ACP synthase	197	144	1
1236444	1236444	1237373	1237385	+	fabD	STM14_1367	acyl carrier protein S-malonyltransferase	225	253	0.0717251
1237386	1237386	1238120	1238178	+	fabG	STM14_1368	3-ketoacyl-ACP reductase	677	503	1
1238179	1238276	1238512	1238512	+	acpP	STM14_1369	acyl carrier protein	5712	5148	1
1238537	1238598	1239839	1239839	+	fabF	STM14_1370	3-oxoacyl-(acyl carrier protein) synthase II	443	430	0.221032
1239938	1239963	1240772	1240772	+	pabC	STM14_1371	4-amino-4-deoxychorismate lyase	64	76	0.0209164
1240775	1240775	1241797		+	yceG	STM14_1372	hypothetical protein	159	129	0.838089
	1241787	1242428		+	tdk_1	STM14_1373	thymidylate kinase	125	116	0.489556
	1242425	1243429	1243429	+	holB	STM14_1374	DNA polymerase III subunit delta'	52	49	0.473243
1243430	1243440	1244237	1244237	+	ycfH	STM14_1375	putative metallodependent hydrolase	169	116	1
	1244398	1244261		-	-	STM14_1376	hypothetical protein	2	2	1
1244493	1244532	1245965	1245965	+	ptsG	STM14_1377	glucose-specific PTS system IIBC components	153	87	0.60541
	1248224	1246050		-	fhuE	STM14_1378	ferric-rhodotorulic acid outer membrane transporter	4	3	1
1248506	1248566	1248925	1248925	+	ycfF	STM14_1379	purine nucleoside phosphoramidase	541	398	1
1248926	1248928	1249302	1249314	+	ycfL	STM14_1380	putative outer membrane lipoprotein	211	198	0.467149
1249315	1249316	1249954		+	ycfM	STM14_1381	putative outer membrane lipoprotein	207	177	0.660991
	1249935	1250759	1250769	+	thiK	STM14_1382	thiamine kinase	189	144	1
1250770	1250770	1251795	1251806	+	nagZ	STM14_1383	beta-hexosaminidase	165	139	0.647322
1251812	1251820	1252362	1252362	+	ycfP	STM14_1384	hypothetical protein	316	285	0.366568
1252617	1252617	1253921	1253921	+	ndh	STM14_1385	respiratory NADH dehydrogenase 2	91	100	0.0223574
1254093	1254100	1254639	1254639	+	ycfJ	STM14_1386	hypothetical protein	55	57	0.546821
1255412	1255349	1254714	1254710	-	ycfQ	STM14_1387	putative transcriptional repressor	275	265	0.183146
1255575	1255591	1255848	1255848	+	ycfR	STM14_1388	putative outer membrane protein	139	85	0.0520983
	1256910	1255945	1255945	-	ycfS	STM14_1389	hypothetical protein	19	20	1
	1257065	1256910		-	-	STM14_1390	hypothetical protein	2	1	1
1260504	1260504	1257058		-	mfd	STM14_1391	transcription-repair coupling factor	48	54	0.0245003
1260827	1260842	1262041		+	ycfU	STM14_1392	outer membrane-specific lipoprotein transporter subunit LolC	103	101	0.159057
	1262034	1262735		+	lolD	STM14_1393	lipoprotein transporter ATP-binding subunit	47	50	0.370823
	1262735	1263979	1263979	+	ycfW	STM14_1394	outer membrane-specific lipoprotein transporter subunit LolE	71	75	0.0890107
1264001	1264008	1264919	1264933	+	ycfX	STM14_1395	N-acetyl-D-glucosamine kinase	77	95	0.00850812
1264938	1264938	1265759	1265759	+	cobB	STM14_1396	NAD-dependent deacetylase	103	107	0.104724
1266887	1266887	1265841	1265841	-	potD	STM14_1397	spermidine/putrescine ABC transporter substrate-binding protein	102	106	0.0435475
1267708	1267691	1266912	1266891	-	potC	STM14_1398	spermidine/putrescine ABC transporter membrane protein	44	49	0.149044
1267916	1267916	1267794	1267745	-	-	STM14_1399	hypothetical protein	137	95	0.153624
1269017	1269017	1268007		-	sifA	STM14_1400	secreted effector protein	15	13	1
	1269240	1269076		-	-	STM14_1401	hypothetical protein	2	7	1
	1270209	1269346	1269346	-	potB	STM14_1402	spermidine/putrescine ABC transporter membrane protein	46	46	0.290131
1271397	1271329	1270193		-	potA	STM14_1403	putrescine/spermidine ABC transporter ATPase	113	111	0.142612
1271497	1271580	1272809	1272845	+	pepT	STM14_1404	peptidase T	196	152	1
1272978	1273020	1273478	1273478	+	tnpA_4	STM14_1406	transposase	124	99	1
1276043	1276019	1274898	1274898	-	ycfD	STM14_1407	putative cytoplasmic protein	73	81	0.0419112
	1277563	1276100	1276100	-	phoQ	STM14_1408	sensor protein PhoQ	300	328	0.110115
1278255	1278237	1277563		-	phoP	STM14_1409	DNA-binding transcriptional regulator PhoP	486	787	0.000229161
1279731	1279731	1278361	1278256	-	purB	STM14_1410	adenylosuccinate lyase	100	82	0.88914
1280392	1280382	1279735	1279734	-	ycfC	STM14_1411	hypothetical protein	55	63	0.092883
1281588	1281569	1280463	1280459	-	trmU	STM14_1412	tRNA (5-methyl aminomethyl-2-thiouridylate)-methyltransferase	442	361	1
1282084	1282084	1281623	1281617	-	ymfB	STM14_1413	putative MutT-like protein	69	81	0.120178
	1282425	1282096	1282085	-	-	STM14_1414	hypothetical protein	128	109	1
1283087	1283087	1282422		-	ymfC	STM14_1415	putative ribosomal large subunit pseudouridine synthase	190	164	0.629765
1283110	1283259	1284509	1284509	+	icdA	STM14_1416	isocitrate dehydrogenase	590	593	1
	1285764	1284622	1284617	-	-	STM14_1417	prophage lambda integrase	49	36	1
	1285990	1285754		-	-	STM14_1418	excisionase	17	20	1
	1286591	1286040	1286040	-	-	STM14_1419	Eaa protein	18	19	1
	1286920	1286588		-	-	STM14_1420	hypothetical protein	17	21	1
	1287233	1286913		-	-	STM14_1421	hypothetical protein	13	15	1
	1288099	1287269		-	-	STM14_1422	recombination and repair protein RecT	13	21	1
	1291115	1290945	1290941	-	-	STM14_1425	hypothetical protein	21	30	1
1291244	1291224	1291108		-	-	STM14_1426	prophage protein	50	68	0.610026
1291500	1291515	1291721	1291721	+	-	STM14_1427	hypothetical protein	110	79	0.316288
1293017	1292914	1291829	1291799	-	-	STM14_1428	hypothetical protein	981	826	1
1293533	1293533	1293066	1293023	-	-	STM14_1429	putative regulator	3320	1662	0.063134
1293536	1293547	1293774	1293774	+	-	STM14_1430	hypothetical protein	41	39	1
	1293794	1294114		+	-	STM14_1431	prophage cI protein	6	13	1
1294206	1294206	1295111		+	-	STM14_1432	phage replication protein O	21	17	1
	1295108	1295800		+	-	STM14_1433	phage replication protein P	8	9	1
	1295815	1296480		+	-	STM14_1434	Ead-like protein	7	9	1
	1296482	1296952		+	-	STM14_1435	DNA N-4 cytosine methyltransferase	11	10	1
1296955	1296955	1297608		+	-	STM14_1436	Eaa-like protein	19	20	1
	1297601	1297882		+	-	STM14_1437	hypothetical protein	13	14	1
1297937	1297994	1298185	1298188	+	-	STM14_1438	hypothetical protein	101	170	0.000404211
1298420	1298444	1298677	1298693	+	-	STM14_1439	prophage DinI	88	110	0.184842
1298756	1298794	1299042	1299076	+	-	STM14_1440	putative bacteriophage protein	93	106	0.416871
	1299077	1299676		+	-	STM14_1441	IrsA	10	9	1
	1299673	1299867		+	-	STM14_1442	hypothetical protein	20	8	1
	1299849	1300145		+	-	STM14_1443	hypothetical protein	9	7	1
	1300142	1300696		+	-	STM14_1444	putative bacteriophage protein	9	8	1
	1300693	1300881	1300892	+	-	STM14_1445	hypothetical protein	53	49	1
1300963	1300963	1301523	1301523	+	-	STM14_1446	putative bacteriophage protein	24	18	1
1301751	1301766	1301954	1301956	+	-	STM14_1447	hypothetical protein	260	164	0.364621
1301965	1302108	1302326	1302331	+	-	STM14_1448	hypothetical protein	68	94	0.13896
1302901	1302877	1302338	1302309	-	-	STM14_1449	hypothetical protein	280	284	0.0990214
	1303055	1303357		+	-	STM14_1450	phage-holin analog protein	4	5	1
	1303335	1303874		+	-	STM14_1451	lysozyme	2	4	1
	1304044	1304181		+	-	STM14_1452	putative bacteriophage protein	8	7	1
	1304183	1304647		+	-	STM14_1453	bacteriophage lysis protein	13	16	1
1305299	1305275	1304874	1304874	-	-	STM14_1454	hypothetical protein	315	176	0.137794
	1305561	1306106		+	-	STM14_1455	prophage DNA packaging protein	4	4	1
	1306078	1308009		+	-	STM14_1456	terminase-like large protein	11	9	1
	1307993	1308196		+	-	STM14_1457	head-to-tail joining-like protein	23	17	1
	1308193	1309773		+	-	STM14_1458	phage portal protein, lambda family	10	11	1
	1309763	1311259		+	-	STM14_1459	prophage head-tail preconnector	6	8	1
	1311272	1311619		+	-	STM14_1460	phage head-like protein	6	11	1
	1311674	1312702		+	-	STM14_1461	phage head-like protein	17	17	1
1313115	1313135	1313518	1313533	+	-	STM14_1463	minor capsid protein FII	34	33	1
1313546	1313546	1314124		+	-	STM14_1464	prophage minor tail protein Z	24	22	1
1315423	1315423	1314173	1314124	-	-	STM14_1465	Peyer's patch-specific virulence factor GipA	399	427	0.0975463
1315412	1315412	1315813	1315823	+	-	STM14_1466	phage minor tail protein U	56	48	1
1315824	1315824	1316567	1316567	+	-	STM14_1467	major tail-like protein	35	27	0.606822
	1316618	1317013		+	-	STM14_1468	phage minor tail protein G	10	11	1
	1317034	1317348		+	-	STM14_1469	minor tail-like protein	4	6	1
	1317320	1320415		+	-	STM14_1470	phage tail component H-like protein	26	19	1
1320418	1320418	1320747	1320747	+	-	STM14_1471	phage tail component M-like protein	23	19	1
	1320757	1321455	1321455	+	-	STM14_1472	phage tail component L-like protein	25	17	1
	1322052	1321447		-	-	STM14_1473	hypothetical protein	0	0	1
	1322136	1322744		+	-	STM14_1474	tail assembly protein I-like protein	7	5	1
	1322806	1326168		+	-	STM14_1475	host specificity protein	6	7	1
	1326207	1326449		+	-	STM14_1476	hypothetical protein	2	4	1
	1326457	1326636		+	-	STM14_1477	hypothetical protein	0	1	1
	1326503	1328944		+	-	STM14_1478	side tail fiber protein	4	4	1
	1328944	1329528		+	-	STM14_1479	phage tail assembly-like protein	8	7	1
1329881	1329826	1329626	1329626	-	-	STM14_1480	PagJ	316	261	1
	1330854	1331156		+	-	STM14_1481	hypothetical protein	20	12	1
1331988	1332051	1334153	1334181	+	-	STM14_1483	SspH1	172	86	0.572557
1335163	1335144	1334473	1334473	-	-	STM14_1484	hypothetical protein	150	37	9.04115e-29
1335446	1335446	1335610	1335610	+	-	STM14_1485	isocitrate dehydrogenase	39	39	1
1335900	1336058	1337182	1337197	+	-	STM14_1486	putative cytoplasmic protein	16	156	0
	1337372	1337214		-	-	STM14_1487	hypothetical protein	0	1	1
	1337312	1337452		+	-	STM14_1488	hypothetical protein	0	5	1
	1337337	1337585		+	-	STM14_1489	hypothetical protein	0	1	1
	1338952	1338164		-	envF	STM14_1490	putative envelope lipoprotein	6	9	1
1339706	1339680	1339441	1339439	-	msgA	STM14_1492	macrophage survival protein	210	210	0.238895
1340392	1340392	1339871	1339851	-	envE	STM14_1493	putative envelope protein	168	225	0.000192767
1340575	1340575	1340405	1340393	-	-	STM14_1494	hypothetical protein	81	134	0.00457065
1341037	1341019	1340807	1340807	-	-	STM14_1495	cold shock-like protein	111	91	0.823322
	1341188	1341060		-	-	STM14_1496	hypothetical protein	7	4	1
	1341414	1341151		-	pagD	STM14_1497	virulence protein PAGD precursor	11	14	1
1341704	1341718	1341825	1342145	+	-	STM14_1499	hypothetical protein	25	34	1
	1342192	1342043		-	-	STM14_1500	hypothetical protein	2	2	1
1342153	1342226	1342783	1342783	+	pagC	STM14_1501	virulence membrane protein PAGC precursor	76	154	3.95175e-11
1343096	1343096	1342962		-	-	STM14_1502	hypothetical protein	15	13	1
1343189			1343265	+	-	STM14_1503	Arg tRNA	1	66	0
1344382	1344364	1344020	1343971	-	pliC	STM14_1505	lysozyme inhibitor	254	446	1.35546e-09
1344728	1344636	1344493	1344493	-	-	STM14_1506	hypothetical protein	145	174	0.305349
1344711	1344742	1344867	1344867	+	-	STM14_1507	putative lipoprotein	180	251	0.0204386
1345047	1345067	1345339	1345343	+	-	STM14_1508	putative cytoplasmic protein	115	98	1
1345427	1345491	1345958	1345975	+	-	STM14_1509	putative molecular chaperone	1466	1662	0.241701
	1346216	1346067		-	-	STM14_1510	putative inner membrane protein	2	4	1
1346297	1346297	1347340	1347340	+	-	STM14_1511	putative cytoplasmic protein	27	21	1
1347953	1347953	1347423	1347423	-	-	STM14_1512	putative inner membrane protein	43	74	6.55107e-05
1348468	1348416	1348102	1348102	-	-	STM14_1513	putative outer membrane lipoprotein	137	119	0.983137
1348703	1348666	1348508	1348486	-	-	STM14_1514	hypothetical protein	261	173	0.392647
1349098	1349098	1350732		+	-	STM14_1515	putative ABC transporter periplasmic binding protein	34	32	1
	1350732	1351706		+	-	STM14_1516	putative ABC transporter protein	13	16	1
	1351696	1352508		+	-	STM14_1517	putative ABC transporter protein	13	9	1
	1352502	1353299		+	-	STM14_1518	ABC transporter ATP-binding protein	24	18	1
	1353293	1353883		+	-	STM14_1519	ABC transporter ATP-binding protein	5	5	1
1355098	1355098	1353965	1353965	-	-	STM14_1520	putative inner membrane protein	22	16	1
1355292	1355292	1355618	1355618	+	-	STM14_1521	putative cytoplasmic protein	56	60	1
1355627			1355703	+	-	STM14_1522	Arg tRNA	20	9	1
1355815	1355815	1356462	1356462	+	-	STM14_1523	hypothetical protein	31	23	1
	1356600	1356451		-	-	STM14_1524	hypothetical protein	0	0	1
1356571	1356571	1357359	1357359	+	aadA	STM14_1525	aminoglycoside resistance protein	31	22	1
	1357504	1358097	1358097	+	-	STM14_1526	putative response regulator	32	22	1
1358146	1358166	1359014		+	-	STM14_1527	putative transcriptional regulator	80	55	1
	1358977	1359201		+	-	STM14_1528	hypothetical protein	5	5	1
1359567	1359517	1359269	1359142	-	-	STM14_1529	putative cytoplasmic protein	473	259	0.15967
	1359745	1359596		-	-	STM14_1530	putative cytoplasmic protein	9	4	1
1359812	1359828	1360373	1360389	+	-	STM14_1531	chorismate mutase	27	34	1
1360533	1360570	1361208	1361235	+	yeaS	STM14_1532	leucine export protein LeuE	236	230	0.166789
	1361380	1361225		-	-	STM14_1533	hypothetical protein	4	5	1
1361381	1361381	1361743	1361745	+	yeaR	STM14_1534	putative cytoplasmic protein	44	37	1
1361746	1361746	1361928	1361928	+	yoaG	STM14_1535	putative cytoplasmic protein	29	26	1
	1362159	1362034		-	-	STM14_1536	hypothetical protein	0	0	1
1362158	1362158	1362799	1362800	+	-	STM14_1537	putative nitric oxide reductase	28	30	1
1362921	1362921	1363106	1363106	+	-	STM14_1538	hypothetical protein	63	46	0.181308
1363107	1363114	1363362	1363362	+	yeaQ	STM14_1539	hypothetical protein	753	540	1
	1363529	1363413		-	-	STM14_1540	hypothetical protein	42	25	0.00805038
1363618	1363599	1363501		-	-	STM14_1541	hypothetical protein	123	120	1
1363783	1363795	1364046	1364079	+	yaoF	STM14_1542	putative hemolysin	350	306	0.709945
1364115	1364115	1364426	1364439	+	-	STM14_1543	hypothetical protein	162	173	0.0979884
	1364759	1364412	1364412	-	yeaO	STM14_1544	putative cytoplasmic protein	52	60	0.64955
1364856	1364856	1364743		-	-	STM14_1545	hypothetical protein	51	70	0.599367
	1364774	1364911		+	-	STM14_1546	hypothetical protein	9	9	1
	1366062	1364878		-	yeaN	STM14_1547	putative amino acid/amine transport protein	8	10	1
1366163	1366163	1366957	1366957	+	yeaM	STM14_1548	putative regulatory protein	53	50	0.447482
	1367383	1366937		-	yeaL	STM14_1549	putative inner membrane protein	10	15	1
	1367385	1367522		+	-	STM14_1550	hypothetical protein	11	5	1
1367589	1367589	1367696		+	-	STM14_1551	putative inner membrane protein	25	15	1
1368211	1368211	1367693	1367687	-	yeaK	STM14_1552	putative cytoplasmic protein	74	79	0.164611
1369777	1369754	1368261	1368240	-	yeaJ	STM14_1553	putative methyl-accepting chemotaxis protein	156	104	1
1369997	1370048	1370245		+	-	STM14_1554	hypothetical protein	631	434	1
	1370136	1370267	1370288	+	-	STM14_1555	salivary secreted protein	323	301	0.547881
1371749	1371681	1370395	1370395	-	yeaH	STM14_1556	hypothetical protein	281	167	1
	1371682	1371801		+	-	STM14_1557	hypothetical protein	2	2	1
1373853	1373738	1371804	1371783	-	yeaG	STM14_1558	putative serine protein kinase	608	327	0.258013
1374027	1374027	1373854	1373854	-	-	STM14_1559	hypothetical protein	233	180	1
1374108	1374166	1374912	1374939	+	mipA	STM14_1560	MltA-interacting protein A	710	740	0.116244
	1375202	1376398		+	-	STM14_1561	arylsulfatase regulator	14	11	1
1376457	1376495	1377352	1377352	+	-	STM14_1562	putative aldehyde reductase	59	56	0.392867
	1378335	1377451	1377451	-	yeaD	STM14_1563	aldose 1-epimerase	52	50	0.314557
1378511	1378511	1378335		-	-	STM14_1564	hypothetical protein	61	44	0.17418
1379907	1379665	1378670	1378660	-	gapA	STM14_1565	glyceraldehyde-3-phosphate dehydrogenase	936	828	1
	1379655	1379795		+	-	STM14_1566	hypothetical protein	6	13	1
1379933	1379977	1380420	1380424	+	yeaA	STM14_1567	methionine sulfoxide reductase B	899	474	0.739448
1380425	1380462	1380740	1380800	+	yeaC	STM14_1568	putative cytoplasmic protein	416	344	1
	1380898	1381002	1381002	+	-	STM14_1569	hypothetical protein	21	19	1
1381747	1381747	1381091	1381075	-	pncA	STM14_1570	nicotinamidase/pyrazinamidase	67	58	0.895681
1382790	1382790	1381774	1381774	-	ansA	STM14_1571	asparaginase	44	51	0.0345722
	1382785	1382889		+	-	STM14_1572	hypothetical protein	1	3	1
1384761	1384742	1382886	1382886	-	sppA	STM14_1573	protease 4	44	52	0.0157613
1384815	1384916	1385467	1385493	+	ydjA	STM14_1574	hypothetical protein	315	250	0.974556
1385494	1385585	1386628	1386628	+	selD	STM14_1575	selenophosphate synthetase	128	131	0.0853933
1386629	1386633	1388582	1388582	+	topB	STM14_1576	DNA topoisomerase III	73	70	0.201312
1389955	1389955	1388612	1388612	-	gdhA	STM14_1577	glutamate dehydrogenase	58	55	0.440003
1390188	1390194	1390469	1390481	+	-	STM14_1578	hypothetical protein	326	741	4.45632e-18
1390845	1390845	1390429		-	-	STM14_1579	pyrimidine (deoxy)nucleoside triphosphate pyrophosphohydrolase	16	22	1
1391742	1391724	1390918	1390885	-	xthA	STM14_1580	exonuclease III	133	142	0.0269566
	1391859	1392038		+	-	STM14_1581	hypothetical protein	1	1	1
	1392170	1393396		+	argD_1	STM14_1582	bifunctional succinylornithine transaminase/acetylornithine transaminase	29	9	1
	1393387	1394421		+	astA	STM14_1583	arginine succinyltransferase	54	17	2.88324e-18
	1394418	1395896		+	astD	STM14_1584	succinylglutamic semialdehyde dehydrogenase	27	10	1
	1395893	1397236		+	astB	STM14_1585	succinylarginine dihydrolase	50	19	2.13742e-07
	1397229	1398197		+	astE	STM14_1586	succinylglutamate desuccinylase	15	6	1
1398234	1398234	1398449	1398449	+	-	STM14_1587	hypothetical protein	27	18	1
1398514	1398533	1399018	1399018	+	spy	STM14_1588	hypothetical protein	71	53	0.814308
1400001	1400001	1399093	1399093	-	-	STM14_1589	nucleotide excision repair endonuclease	49	45	0.5488
	1400922	1400095	1400095	-	nadE	STM14_1590	NAD synthetase	112	119	0.0803801
	1401129	1400923		-	-	STM14_1591	hypothetical protein	10	12	1
1401113	1401141	1401482	1401483	+	osmE	STM14_1592	DNA-binding transcriptional activator OsmE	763	713	0.515206
1401610	1401610	1401732	1401732	+	-	STM14_1593	hypothetical protein	333	186	0.0160554
1401782	1401783	1402103	1402103	+	celA	STM14_1594	PTS system N,N'-diacetylchitobiose-specific transporter subunit IIB	277	197	1
1402152	1402186	1403544	1403552	+	celB	STM14_1595	PTS system N,N'-diacetylchitobiose-specific transporter subunit IIC	45	34	1
1403566	1403595	1403942	1403952	+	celC	STM14_1596	PTS system N,N'-diacetylchitobiose-specific transporter subunit IIA	204	102	0.0260689
1403953	1403953	1404795	1404795	+	celD	STM14_1597	DNA-binding transcriptional regulator ChbR	58	37	0.48222
	1404920	1406275	1406275	+	celF	STM14_1598	phospho-beta-glucosidase/cellobiose-6-phosphate hydrolase	28	21	1
1406276	1406288	1407046	1407046	+	celG	STM14_1599	hypothetical protein	53	32	0.0978585
1409385	1409342	1407090	1407090	-	katE	STM14_1600	hydroperoxidase II	175	122	1
	1409372	1409509	1409509	+	-	STM14_1601	hypothetical protein	46	17	7.74029e-09
	1409647	1409399		-	-	STM14_1602	hypothetical protein	9	4	1
1409682	1409707	1409949	1409949	+	cedA	STM14_1603	cell division modulator	62	57	1
1411442	1411442	1410051	1410051	-	ydjN	STM14_1604	kinase/transporter-like protein	22	19	1
	1412166	1411579		-	ydjM	STM14_1605	hypothetical protein	6	5	1
1413003	1412984	1412316	1412299	-	yniC	STM14_1606	2-deoxyglucose-6-phosphatase	87	82	0.423763
1413086	1413133	1413669	1413669	+	yniB	STM14_1607	putative regulatory protein	72	54	1
1414600	1414572	1413712	1413590	-	-	STM14_1608	putative cytoplasmic protein	258	181	1
1414988	1414969	1414679	1414617	-	ydiZ	STM14_1609	putative cytoplasmic protein	573	299	0.0809825
1416015	1415998	1415066	1415003	-	pfkB	STM14_1610	6-phosphofructokinase	115	158	3.13855e-05
1416287	1416287	1417045	1417057	+	ydiY	STM14_1611	putative outer membrane protein	65	80	0.0112821
1418284	1418053	1417094	1416818	-	-	STM14_1612	putative outer membrane protein	14	6925	0
1417116	1418196	1418510		+	-	STM14_1613	putative inner membrane protein	12	433	0
	1418507	1419361	1419387	+	-	STM14_1614	putative DNA/RNA non-specific endonuclease	45	437	0
1419488	1419534	1419740	1419740	+	-	STM14_1615	hypothetical protein	90	111	0.307269
1421418	1421286	1420063	1420063	-	rfc	STM14_1616	O-antigen polymerase	57	76	0.00127008
	1421769	1421954		+	-	STM14_1617	hypothetical protein	11	14	1
1421956	1421956	1422090	1422142	+	-	STM14_1618	hypothetical protein	212	299	0.00455922
1422148	1422178	1424106	1424106	+	thrS	STM14_1619	threonyl-tRNA synthetase	2070	1795	0.699112
1424107	1424110	1424652	1424664	+	infC	STM14_1620	translation initiation factor IF-3	12236	13538	0.948539
1424728	1424748	1424945	1424962	+	rpmI	STM14_1621	50S ribosomal protein L35	15729	13350	1
1424963	1424996	1425352	1425365	+	rplT	STM14_1622	50S ribosomal protein L20	1113	2271	4.89234e-08
	1425562	1425398		-	-	STM14_1623	hypothetical protein	0	2	1
1425574	1425654	1426637	1426652	+	pheS	STM14_1624	phenylalanyl-tRNA synthetase subunit alpha	137	166	0.00421707
1426653	1426653	1429040	1429040	+	pheT	STM14_1625	phenylalanyl-tRNA synthetase subunit beta	320	289	1
1429041	1429045	1429344	1429355	+	ihfA	STM14_1626	integration host factor subunit alpha	894	898	0.370284
1429547	1429547	1430527	1430552	+	btuC	STM14_1627	vtamin B12-transporter permease	45	34	1
1430597	1430619	1431170		+	btuE	STM14_1628	putative glutathione peroxidase	174	118	1
	1431170	1431919	1431919	+	btuD	STM14_1629	vitamin B12-transporter ATPase	55	44	1
1431994	1431996	1432460	1432491	+	nlpC	STM14_1630	lipoprotein	113	95	0.895522
	1432696	1432577		-	-	STM14_1631	hypothetical protein	0	1	1
1432729	1432774	1433487	1433487	+	ydiV	STM14_1632	hypothetical protein	66	115	1.30949e-07
1433549	1433549	1434991	1434997	+	ydiU	STM14_1633	hypothetical protein	47	38	1
1435217	1435217	1435026	1435026	-	ydiE	STM14_1634	hypothetical protein	41	47	1
1436455	1436420	1435374	1435374	-	aroH	STM14_1635	phospho-2-dehydro-3-deoxyheptonate aldolase	113	108	0.188666
	1436467	1436571		+	-	STM14_1636	hypothetical protein	0	1	1
1437417	1437409	1436576	1436541	-	ydiA	STM14_1637	hypothetical protein	85	80	0.495922
	1437699	1437586		-	-	STM14_1638	hypothetical protein	0	1	1
1437712	1437746	1440124	1440143	+	pps	STM14_1639	phosphoenolpyruvate synthase	531	486	1
	1441806	1440166		-	ydiD	STM14_1640	short chain acyl-CoA synthetase	10	9	1
	1442189	1441896		-	ydiT	STM14_1641	putative ferredoxin	6	7	1
	1443472	1442186		-	ydiS	STM14_1642	hypothetical protein	3	5	1
	1444464	1443529		-	ydiR	STM14_1643	electron transfer flavoprotein subunit YdiR	8	10	1
	1445250	1444486		-	ydiQ	STM14_1644	putative electron transfer flavoprotein YdiQ	4	4	1
	1445658	1445506		-	-	STM14_1645	hypothetical protein	0	0	1
	1445713	1446603		+	ydiP	STM14_1646	putative transcriptional regulator	4	2	1
1447843	1447830	1446679	1446679	-	ydiO	STM14_1647	putative acyl-CoA dehydrogenase	18	50	2.52808e-17
	1449439	1447844		-	ydiF	STM14_1648	putative acetyl-CoA/acetoacetyl-CoA transferase beta subunit	4	12	1
1450395	1450351	1449593	1449593	-	aroD	STM14_1649	3-dehydroquinate dehydratase	45	46	0.430855
1451262	1451262	1450396	1450396	-	aroE_1	STM14_1650	quinate/shikimate dehydrogenase	37	42	0.166789
	1452564	1451329		-	ydiN	STM14_1651	putative transport protein	0	1	1
	1452598	1452744		+	-	STM14_1652	hypothetical protein	0	0	1
	1452838	1452728		-	-	STM14_1653	hypothetical protein	0	0	1
	1454139	1452928		-	ydiM	STM14_1654	putative transport protein	2	2	1
1454639	1454639	1454280	1454280	-	ydiL	STM14_1655	putative cytoplasmic protein	13	11	1
1454913			1454807	-	rprA	STM14_1656	-	4	10	1
1456215	1456215	1455097	1455097	-	ydiK	STM14_1657	putative inner membrane protein	89	57	0.913888
	1456475	1456308		-	-	STM14_1658	hypothetical protein	2	5	1
1456392	1456480	1459536		+	ydiJ	STM14_1659	putative oxidase	66	76	0.0493683
	1459533	1459943	1459946	+	-	STM14_1660	hypothetical protein	114	75	0.573818
1460003	1460003	1460230	1460371	+	ydiH	STM14_1661	putative cytoplasmic protein	1315	1281	0.51831
1461925	1461864	1460518	1460518	-	-	STM14_1662	putative Na+-dicarboxylate symporter	66	72	0.0545514
1462275	1462291	1462659	1462667	+	sufA	STM14_1663	iron-sulfur cluster assembly scaffold protein	277	122	0.00837334
1462668	1462668	1464155	1464170	+	sufB	STM14_1664	cysteine desulfurase activator complex subunit SufB	81	48	0.356513
1464172	1464172	1464918		+	sufC	STM14_1665	cysteine desulfurase	142	70	0.0716263
	1464893	1466164		+	sufD	STM14_1666	cysteine desulfurase activator complex subunit SufD	71	52	1
	1466161	1467381	1467381	+	sufS	STM14_1667	selenocysteine lyase	78	49	0.785243
1467382	1467394	1467810	1467810	+	ynhA	STM14_1668	cysteine desufuration protein SufE	55	51	1
1467939	1467965	1468966	1468966	+	ynhG	STM14_1669	hypothetical protein	99	66	1
1469299	1469272	1469033	1469033	-	lppB	STM14_1670	putative methyl-accepting chemotaxis protein	556	283	0.03243
1469633	1469591	1469355	1469335	-	lpp	STM14_1671	murein lipoprotein	6277	11812	0.128741
1471501	1471314	1469902	1469902	-	pykF	STM14_1672	pyruvate kinase	186	152	0.940569
	1473059	1471716		-	orf48	STM14_1673	putative amino acid permease	10	9	1
	1473974	1473081		-	orf32	STM14_1674	putative proline iminopeptidase	7	9	1
1474780	1474770	1474033	1474033	-	orf245	STM14_1675	putative cytoplasmic protein	36	40	0.403912
	1476008	1474782	1474782	-	orf408	STM14_1676	putative regulatory protein	50	26	0.0360491
	1479393	1476331	1476331	-	ttrA	STM14_1677	tetrathionate reductase complex subunit A	27	14	1
	1480408	1479386		-	ttrC	STM14_1678	tetrathionate reductase complex subunit C	32	14	1
	1481161	1480409		-	ttrB	STM14_1679	tetrathionate reductase complex subunit B	23	12	1
1481307	1481325	1483103		+	ttrS	STM14_1680	sensory histidine kinase	125	85	1
	1483060	1483698	1483730	+	ttrR	STM14_1681	response regulator	98	61	0.628455
1483776	1483796	1484008	1484016	+	orf70	STM14_1682	hypothetical protein	83	97	0.624552
1485116	1485063	1484104	1484104	-	orf319	STM14_1683	putative inner membrane protein	247	157	1
1485964	1485964	1485236	1485236	-	orf242	STM14_1684	putative regulatory protein	33	31	1
	1486129	1486016		-	-	STM14_1685	hypothetical protein	4	5	1
1486781	1486781	1486143	1486143	-	ssrB	STM14_1686	transcriptional activator	50	58	0.137347
1489597	1489574	1486812	1486812	-	ssrA	STM14_1687	sensor kinase	22	35	1
	1489975	1490376		+	ssaB	STM14_1688	secreted effector protein	4	10	1
	1490378	1491871		+	ssaC	STM14_1689	outer membrane secretin precursor	7	10	1
	1491852	1493063	1493063	+	ssaD	STM14_1690	virulence protein	24	21	1
1493071	1493071	1493313	1493401	+	ssaE	STM14_1691	secretion system effector	20	23	1
	1493410	1493517		+	-	STM14_1692	hypothetical protein	4	13	1
1493558	1493577	1493903	1493903	+	-	STM14_1693	secretion system chaperone protein	49	77	0.00865882
1493904	1493910	1494500		+	-	STM14_1694	translocation machinery component	68	120	4.31785e-07
	1494497	1494970	1494970	+	sscA	STM14_1695	secretion system chaperone	18	34	1
1494971	1494973	1496427	1496427	+	sseC	STM14_1696	translocation machinery component	46	42	0.653879
1496443	1496443	1497030	1497030	+	sseD	STM14_1697	translocation machinery component	32	27	1
1497031	1497033	1497449	1497449	+	sseE	STM14_1698	secreted effector protein	29	35	1
	1497501	1497935		+	sscB	STM14_1699	secretion system chaperone	7	13	1
1497951	1497951	1498733		+	sseF	STM14_1700	secreted effector protein	26	20	1
	1498730	1499419		+	sseG	STM14_1701	secreted effector protein	14	14	1
1499506	1499513	1499728	1499728	+	ssaG	STM14_1702	type III secretion system apparatus protein	11	84	4.97322e-63
1499769	1499769	1499996	1500007	+	ssaH	STM14_1703	type III secretion system apparatus protein	14	117	3.75032e-91
1500008	1500008	1500256		+	ssaI	STM14_1704	type III secretion system apparatus protein	12	104	8.2429e-89
	1500253	1501002	1501002	+	ssaJ	STM14_1705	needle complex inner membrane lipoprotein	10	75	1.13165e-125
1501011	1501020	1501568		+	-	STM14_1706	putative cytoplasmic protein	17	51	1.55299e-16
	1501565	1502239		+	ssaK	STM14_1707	type III secretion system apparatus protein	20	39	1
	1502205	1503221	1503221	+	ssaL	STM14_1708	type III secretion system apparatus protein	64	74	0.0472906
	1503279	1503647		+	ssaM	STM14_1709	type III secretion system apparatus protein	15	12	1
	1503632	1505677		+	ssaV	STM14_1710	secretion system apparatus protein SsaV	20	13	1
	1505667	1506968	1506968	+	ssaN	STM14_1711	type III secretion system ATPase	46	34	1
1506971	1506971	1507348		+	ssaO	STM14_1712	type III secretion system apparatus protein	45	33	0.287564
	1507329	1507703		+	ssaP	STM14_1713	type III secretion system apparatus protein	43	29	0.10586
	1507684	1508652	1508652	+	ssaQ	STM14_1714	type III secretion system protein	169	75	0.00101184
1508712	1508720	1509367		+	ssaR	STM14_1715	type III secretion system protein	78	73	0.454545
	1509364	1509630		+	ssaS	STM14_1716	type III secretion system apparatus protein	18	20	1
	1509631	1510410		+	ssaT	STM14_1717	type III secretion system apparatus protein	16	18	1
	1510407	1511465		+	ssaU	STM14_1718	secretion system apparatus protein SsaU	16	12	1
1511477	1511477	1511602	1511602	+	-	STM14_1719	hypothetical protein	28	35	1
1511686			1511610	-	valW	STM14_1720	Val tRNA	59	117	0.0146371
1511786			1511710	-	valV	STM14_1721	Val tRNA	401	307	0.719584
1513379	1513311	1511938	1511933	-	ydhE	STM14_1722	multidrug efflux protein	40	43	0.118877
1513361	1513528	1514169	1514174	+	ribE	STM14_1723	riboflavin synthase subunit alpha	151	102	1
1515545	1515359	1514211	1514211	-	cfa	STM14_1724	cyclopropane-fatty-acyl-phospholipid synthase	224	179	0.98681
1516859	1516854	1515649	1515649	-	ydhC	STM14_1725	inner membrane transport protein YdhC	43	36	0.911925
	1516967	1517899	1517899	+	ydhB	STM14_1726	putative DNA-binding transcriptional regulator	18	15	1
1519057	1518921	1517896	1517896	-	purR	STM14_1727	DNA-binding transcriptional repressor PurR	54	67	0.0109092
1519171	1519171	1519452	1519475	+	-	STM14_1728	hypothetical protein	452	344	1
1520026	1519970	1519389	1519237	-	sodB	STM14_1729	superoxide dismutase	1589	2911	0.073697
1520951	1520951	1520097	1520097	-	ydhO	STM14_1730	putative cell wall-associated hydrolase	207	148	1
1521189	1521253	1521600	1521630	+	ydhD	STM14_1731	hypothetical protein	213	259	0.00999139
1522329	1522325	1521678	1521678	-	rnt	STM14_1732	ribonuclease T	70	80	0.0384962
1522856	1522833	1522426	1522418	-	gloA	STM14_1733	glyoxalase I	496	444	0.413913
1524018	1523999	1522902	1522865	-	nemA	STM14_1734	N-ethylmaleimide reductase	196	106	0.338408
1524657	1524657	1524058	1524058	-	ydhM	STM14_1735	putative transcriptional repressor	78	62	1
1524747	1524760	1524999	1524999	+	ydhL	STM14_1736	putative oxidoreductase	32	24	1
1525036	1525050	1525946	1525962	+	ydhF	STM14_1737	putative aldo/keto reductase	65	43	0.974352
1526000	1526026	1526547	1526596	+	sodC_2	STM14_1738	superoxide dismutase	417	360	0.589866
	1528562	1526523		-	-	STM14_1739	putative inner membrane protein	7	8	1
	1529458	1528562		-	ydhJ	STM14_1740	putative multidrug resistance efflux pump	64	43	1
1529661	1529661	1529425		-	ydhI	STM14_1741	putative inner membrane protein	47	33	0.111047
1529672	1529862	1530296	1530310	+	slyA	STM14_1742	transcriptional regulator SlyA	547	649	0.0826086
1530905	1530811	1530344	1530302	-	slyB	STM14_1743	putative outer membrane lipoprotein	2049	1233	0.45446
1531079	1531083	1532204	1532205	+	anmK	STM14_1744	anhydro-N-acetylmuramic acid kinase	38	33	0.899299
1532292	1532292	1532621	1532621	+	mliC	STM14_1745	lysozyme inhibitor	59	71	0.400445
1532653	1532680	1533336	1533356	+	pdxH	STM14_1746	pyridoxamine 5'-phosphate oxidase	164	205	0.000716257
1533406	1533463	1534737	1534744	+	tyrS	STM14_1747	tyrosyl-tRNA synthetase	184	250	0.015514
1534797	1534797	1535657	1535657	+	pdxY	STM14_1748	pyridoxamine kinase	53	61	0.0365177
1536342	1536321	1535716	1535709	-	gst	STM14_1749	glutathionine S-transferase	629	597	0.509344
1538015	1537931	1536426	1536425	-	tppB	STM14_1750	putative tripeptide transporter permease	204	169	1
1538110	1538110	1538277		+	-	STM14_1751	hypothetical protein	24	10	1
	1539168	1538533	1538533	-	nth	STM14_1752	endonuclease III	28	34	1
1539860	1539860	1539168		-	ydgQ	STM14_1753	SoxR-reducing system protein RsxE	52	59	0.105361
1540486	1540483	1539863	1539861	-	ydgP	STM14_1754	electron transport complex protein RnfG	25	43	1
	1541545	1540487	1540487	-	rnfD	STM14_1755	electron transport complex protein RnfD	21	23	1
	1543753	1541546		-	-	STM14_1756	electron transport complex protein RnfC	25	36	1
	1544324	1543746		-	ydgM	STM14_1757	electron transport complex protein RnfB	50	59	0.147901
1544934	1544905	1544324		-	-	STM14_1758	Na(+)-translocating NADH-quinone reductase subunit E	59	86	0.0010289
1545476	1545422	1544982	1544982	-	ydgK	STM14_1759	putative inner membrane protein	174	255	2.09845e-05
1545863	1545741	1545511	1545490	-	ydgT	STM14_1760	oriC-binding nucleoid-associated protein	297	715	3.05672e-19
1546179	1546179	1546024	1545935	-	-	STM14_1761	hypothetical protein	147	167	0.423763
1546315	1546357	1547397	1547397	+	ydgJ	STM14_1762	putative oxidoreductase	172	145	0.593129
1548478	1548473	1547472	1547440	-	add	STM14_1763	adenosine deaminase	62	81	0.00261552
	1548438	1548683		+	-	STM14_1764	hypothetical protein	1	3	1
1549171	1549171	1549052		-	-	STM14_1767	hypothetical protein	19	15	1
1550719	1550685	1549177	1549177	-	ydgA	STM14_1768	hypothetical protein	181	155	0.79904
1551986	1551963	1550788	1550788	-	manA	STM14_1769	mannose-6-phosphate isomerase	52	63	0.0209164
1552093	1552163	1553809		+	fumA	STM14_1770	fumarase A	767	474	0.377492
	1553745	1553906	1553910	+	-	STM14_1771	fumarase A	194	168	1
1553915	1553977	1555380	1555413	+	fumC	STM14_1772	fumarate hydratase	465	226	0.167108
	1556306	1555377		-	tus	STM14_1773	DNA replication terminus site-binding protein	11	14	1
	1557683	1556382		-	rstB	STM14_1774	sensor protein RstB	8	9	1
	1559500	1557794		-	-	STM14_1775	hypothetical protein	2	3	1
	1559690	1559385		-	-	STM14_1776	outer membrane protein	0	1	1
	1560786	1559653		-	ompN	STM14_1777	outer membrane protein N	7	8	1
1561997	1561997	1561266	1561242	-	rstA	STM14_1779	DNA-binding transcriptional regulator RstA	273	285	0.112812
1562113	1562124	1562459	1562459	+	ydgC	STM14_1780	putative inner membrane protein	26	37	1
	1563903	1562521		-	ydgI	STM14_1781	putative amino acid transporter	13	19	1
	1564016	1563882		-	-	STM14_1782	putative amino acid permease	3	19	1
	1564087	1563914		-	-	STM14_1783	hypothetical protein	2	10	1
	1564099	1564224		+	-	STM14_1784	hypothetical protein	2	1	1
1565181	1565146	1564202	1564202	-	ydgH	STM14_1785	hypothetical protein	126	99	1
	1565234	1565359		+	-	STM14_1786	hypothetical protein	19	10	1
1565524	1565673	1567202	1567202	+	pntA	STM14_1787	NAD(P) transhydrogenase subunit alpha	148	222	0.00215693
1567203	1567213	1568601	1568601	+	pntB	STM14_1788	pyridine nucleotide transhydrogenase	81	137	1.3568e-08
1569813	1569810	1568776	1568776	-	tqsA	STM14_1789	putative transport protein	58	52	0.655476
1569946	1569946	1570116	1570116	+	-	STM14_1790	hypothetical protein	2961	1841	1
1570117	1570228	1570590		+	ydgF	STM14_1791	multidrug efflux system protein MdtJ	788	475	1
	1570577	1570906	1570950	+	ydgE	STM14_1792	multidrug efflux system protein MdtI	260	136	0.145019
	1571767	1570946	1570910	-	-	STM14_1793	putative protease	40	42	0.464184
1572027	1572027	1571734		-	-	STM14_1794	hypothetical protein	22	27	1
	1572284	1572036	1572036	-	-	STM14_1795	acid shock protein	22	22	1
	1572653	1572462		-	-	STM14_1796	hypothetical protein	9	13	1
1573959	1573932	1572679	1572676	-	ynfM	STM14_1797	putative transport protein	67	106	3.88214e-07
	1574052	1574951		+	ynfL	STM14_1798	putative transcriptional regulator	16	14	1
1575079	1575079	1576299	1576299	+	mlc	STM14_1799	pts operon transcriptional repressor	34	35	1
1576376	1576425	1577120	1577199	+	bioD_2	STM14_1800	putative dithiobiotin synthetase	326	201	1
	1578329	1577076		-	-	STM14_1801	putative voltage-gated ClC-type chloride channel ClcB	8	8	1
	1579649	1578501	1578501	-	-	STM14_1802	proline/glycine betaine transport system	33	23	1
1580296	1580296	1579649		-	-	STM14_1803	putative ABC transporter permease	47	22	7.5036e-05
	1581208	1580306		-	-	STM14_1804	putative ABC transporter periplasmic component	15	13	1
	1581947	1581237		-	-	STM14_1805	putative transport system permease component	12	12	1
1582866	1582866	1582252	1582252	-	ynfI	STM14_1806	twin-argninine leader-binding protein DmsD	78	85	0.0836027
1583767	1583766	1582909	1582868	-	-	STM14_1807	putative dimethylsulfoxide reductase	68	65	0.403912
1584395	1584385	1583768	1583768	-	-	STM14_1808	putative dimethyl sulfoxide reductase	50	54	0.331099
	1586831	1584396		-	-	STM14_1809	putative dimethyl sulfoxide reductase	9	10	1
	1587033	1586812		-	-	STM14_1810	putative dimethyl sulfoxide reductase subunit A	28	30	1
	1589371	1586930		-	-	STM14_1811	putative dimethyl sulfoxide reductase chain A1	12	10	1
1589838	1589833	1589525	1589525	-	ynfD	STM14_1812	putative outer membrane protein	89	94	0.586494
1589927	1589937	1590647	1590647	+	ynfC	STM14_1813	hypothetical protein	159	120	1
1591280	1591248	1590688	1590688	-	speG	STM14_1814	spermidine N1-acetyltransferase	192	235	0.00132122
1591640	1591625	1591284	1591281	-	ynfB	STM14_1815	hypothetical protein	1157	1006	0.838255
1591757	1591757	1591641	1591641	-	-	STM14_1816	hypothetical protein	139	89	0.0323371
	1591778	1592104		+	ynfA	STM14_1817	hypothetical protein	12	10	1
	1592226	1593440		+	rspA	STM14_1818	putative dehydratase	3	4	1
	1593451	1594470		+	rspB	STM14_1819	putative dehydrogenase	4	3	1
1595845	1595845	1596036		+	-	STM14_1821	putative membrane transport protein	15	9	1
	1596047	1597513		+	ydfI	STM14_1822	putative mannitol dehydrogenase	14	15	1
1597841	1597783	1597580	1597580	-	ydfZ	STM14_1823	putative cytoplasmic protein	178	496	3.72379e-22
1598673	1598650	1597964	1597964	-	ydfH	STM14_1824	putative regulatory protein	134	134	0.15557
1599547	1599541	1598780	1598770	-	ydfG	STM14_1825	3-hydroxy acid dehydrogenase	147	192	0.000226275
1599665	1599665	1601707	1601707	+	dcp	STM14_1826	dipeptidyl carboxypeptidase II	30	38	1
	1601919	1601704		-	-	STM14_1827	hypothetical protein	1	0	1
	1601786	1601923		+	-	STM14_1828	peptidyl-dipeptidase dcp	2	4	1
1601989	1602052	1602234	1602234	+	-	STM14_1829	putative cytoplasmic protein	438	443	0.173033
	1602881	1602354	1602354	-	ydeJ	STM14_1830	competence damage-inducible protein A	23	16	1
	1603068	1602970		-	-	STM14_1831	hypothetical protein	8	3	1
1603308	1603308	1603700	1603700	+	ydeI	STM14_1832	hypothetical protein	81	63	0.911498
1604014	1604014	1603865	1603865	-	-	STM14_1833	hypothetical protein	35	530	0
	1605578	1604391		-	ydeE	STM14_1834	putative MFS-type transporter YdeE	13	14	1
1605797	1605806	1606708	1606711	+	ydeD	STM14_1835	O-acetylserine/cysteine export protein	57	40	1
	1607042	1606827		-	marB	STM14_1836	hypothetical protein	16	14	1
1607473	1607454	1607071	1607071	-	marA	STM14_1837	DNA-binding transcriptional activator MarA	177	90	0.0317122
1607924	1607908	1607474	1607474	-	marR	STM14_1838	DNA-binding transcriptional repressor MarR	122	64	0.0124813
1608140	1608167	1608832	1608846	+	marC	STM14_1839	multiple drug resistance protein MarC	88	88	0.250743
1610100	1610069	1608879	1608871	-	ydeA	STM14_1840	sugar efflux transporter	29	37	1
	1611057	1610185	1610185	-	yneJ	STM14_1841	putative transcriptional regulator	18	17	1
	1611160	1612548	1612548	+	yneI	STM14_1842	putative succinate-semialdehyde dehydrogenase	16	20	1
1612603	1612621	1613547		+	yneH	STM14_1843	glutaminase	34	34	1
	1613547	1613906	1613906	+	yneG	STM14_1844	putative cytoplasmic protein	22	21	1
1614130	1614130	1615077	1615077	+	-	STM14_1845	putative inner membrane protein	55	70	0.00712292
	1615675	1615133	1615133	-	-	STM14_1846	putative outer membrane protein	22	18	1
	1615524	1615850		+	-	STM14_1847	putative inner membrane protein	0	1	1
	1616392	1617510		+	-	STM14_1848	putative outer membrane protein	10	9	1
1617992	1617992	1617651	1617651	-	-	STM14_1849	putative hydrogenase	48	20	2.72537e-08
	1618892	1618005		-	-	STM14_1850	dehydrogenase	13	15	1
1619941	1619941	1618880		-	-	STM14_1851	putative hydrogenase	37	44	0.0364832
	1620369	1619959	1619959	-	-	STM14_1852	putative hydrogenase	54	65	0.213298
	1620665	1620366		-	-	STM14_1853	putative hydrogenase protein	50	59	0.604417
1621278	1621273	1620665		-	-	STM14_1854	putative hydrogenase maturation protease	38	60	0.000713252
	1622022	1621279	1621279	-	-	STM14_1855	putative Ni/Fe hydrogenase 1 b-type cytochrome subunit	65	84	0.00332983
1623775	1623775	1621973		-	-	STM14_1856	putative hydrogenase-1 large subunit	23	30	1
1624894	1624881	1623778	1623778	-	-	STM14_1857	putative hydrogenase-1 small subunit	43	49	0.0307861
	1625161	1625009		-	-	STM14_1858	hypothetical protein	0	1	1
1625310	1625310	1626401	1626401	+	-	STM14_1859	putative hydrolase	20	29	1
1626544	1626567	1627238	1627259	+	-	STM14_1860	putative regulatory protein	152	138	0.407503
	1628322	1627297	1627297	-	-	STM14_1861	putative zinc-binding dehydrogenase	17	14	1
	1629583	1628297		-	-	STM14_1862	putative transport protein	6	5	1
	1631250	1629760	1629760	-	pqaA	STM14_1863	PhoPQ-regulated protein	34	20	1
	1632627	1631386		-	-	STM14_1864	putative multidrug efflux protein	2	3	1
	1634125	1632617		-	-	STM14_1865	hypothetical protein	2	4	1
1634170	1634170	1634658	1634694	+	-	STM14_1866	putative transcriptional regulator	19	29	1
	1634879	1634718		-	-	STM14_1867	hypothetical protein	2	2	1
1634851	1634851	1635930	1635930	+	-	STM14_1868	putative S-adenosylmethionine/tRNA-ribosyltransferase-isomerase	45	35	1
1636412	1636371	1635982	1635982	-	-	STM14_1869	putative translation initiation inhibitor	221	116	0.155757
	1636826	1636542	1636517	-	-	STM14_1870	putative cytoplasmic protein	99	93	1
1637081	1637064	1636816		-	-	STM14_1871	putative cytoplasmic protein	132	112	1
1637216	1637216	1637431		+	-	STM14_1872	putative phage-related secreted protein	110	55	0.000197626
	1637421	1637753	1637806	+	-	STM14_1873	hypothetical protein	103	86	1
1637869	1637896	1638804	1638804	+	-	STM14_1874	putative cytoplasmic protein	92	56	0.637367
	1640112	1639903		-	-	STM14_1876	hypothetical protein	15	14	1
1641885	1641848	1640382	1640373	-	-	STM14_1877	putative coiled-coil protein	76	69	0.422649
	1642107	1643114		+	-	STM14_1878	putative transcriptional regulator	12	14	1
	1643258	1644709		+	-	STM14_1879	putative Na+/H+ antiporter	16	11	1
1644722	1644722	1645924	1645926	+	-	STM14_1880	putative aminotransferase	42	30	1
1648168	1648112	1646037	1646037	-	-	STM14_1881	putative glycosyl hydrolase	63	46	1
	1650697	1648169	1648169	-	-	STM14_1882	putative glycosyl hydrolase	38	19	0.119403
	1652478	1650694		-	-	STM14_1883	putative alpha amylase	59	28	0.0420956
	1653392	1652607	1652607	-	-	STM14_1884	putative lipoprotein	62	21	4.88887e-14
1653955	1653864	1653535	1653535	-	hdeB	STM14_1885	acid-resistance protein	1275	2455	5.55922e-07
1654665	1654645	1654214	1654172	-	osmC	STM14_1886	putative envelope protein	641	271	0.0135138
1655151	1655158	1655373	1655391	+	yddX	STM14_1887	biofilm-dependent modulation protein	151	72	3.86085e-05
1655393	1655468	1655611	1655619	+	rpsV	STM14_1888	30S ribosomal subunit S22	1415	2073	0.00136211
1655713	1655788	1657485	1657485	+	sfcA	STM14_1889	malate dehydrogenase	92	98	0.0589357
	1657503	1657634		+	-	STM14_1890	hypothetical protein	1	2	1
1657712	1657771	1658781	1658798	+	adhP	STM14_1891	alcohol dehydrogenase	428	615	0.00127008
	1659528	1658872	1658872	-	fdnI	STM14_1892	formate dehydrogenase-N subunit gamma	200	611	1.38137e-29
1660418	1660405	1659521		-	fdnH	STM14_1893	formate dehydrogenase-N beta subunit	51	340	1.81812e-218
1663530	1663466	1660419	1660419	-	fdnG	STM14_1894	formate dehydrogenase-N subunit alpha	80	624	5.44968e-184
	1663489	1663641		+	-	STM14_1895	hypothetical protein	1	6	1
	1663744	1664625		+	yddG	STM14_1896	hypothetical protein	8	13	1
1665067	1665067	1664885	1664882	-	-	STM14_1897	hypothetical protein	47	35	0.31395
1665031	1665150	1666238	1666238	+	nmpC	STM14_1898	putative outer membrane porin	4688	6830	1
1666239	1666322	1666762	1666768	+	-	STM14_1899	putative cytoplasmic protein	90	143	2.36758e-05
1668274	1668274	1666787		-	smvA	STM14_1900	methyl viologen resistance	23	18	1
1668373	1668391	1668969		+	-	STM14_1901	putative transcriptional regulator	81	82	0.222683
	1668962	1669093		+	-	STM14_1902	hypothetical protein	2	2	1
	1669184	1670572		+	narU	STM14_1903	nitrate extrusion protein	5	1	1
	1670702	1670559		-	-	STM14_1904	hypothetical protein	1	2	1
	1670664	1674404		+	narZ	STM14_1905	nitrate reductase 2 alpha subunit	9	5	1
	1674401	1675945		+	narY	STM14_1906	nitrate reductase 2 beta subunit	14	10	1
	1675945	1676640		+	narW	STM14_1907	nitrate reductase 2 delta subunit	5	5	1
	1676637	1677317		+	narV	STM14_1908	nitrate reductase 2 gamma subunit	10	7	1
1677413	1677423	1678316	1678316	+	yddE	STM14_1909	hypothetical protein	25	33	1
	1679197	1678352	1678352	-	nhoA	STM14_1910	putative arylamine N-acetyltransferase	81	90	0.0689193
1679465	1679457	1679194		-	-	STM14_1911	hypothetical protein	124	120	0.867804
1680160	1680113	1679481	1679467	-	-	STM14_1912	putative cytoplasmic protein	636	430	1
	1680178	1680390		+	-	STM14_1913	hypothetical protein	1	2	1
	1680472	1680335		-	-	STM14_1914	hypothetical protein	7	3	1
	1680342	1680476		+	-	STM14_1915	hypothetical protein	0	3	1
	1680626	1682119	1682119	+	ansP	STM14_1916	L-asparagine transport protein	27	24	1
1682417	1682417	1682196	1682196	-	-	STM14_1917	putative outer membrane lipoprotein	70	48	0.10547
1683624	1683623	1682562	1682562	-	-	STM14_1918	hypothetical protein	54	51	0.35508
1683783	1683783	1683664	1683664	-	-	STM14_1919	hypothetical protein	43	40	1
1683887	1683887	1686007	1686007	+	yncD	STM14_1920	putative outer membrane receptor	44	26	0.571671
	1686739	1686074	1686074	-	yncC	STM14_1921	putative DNA-binding transcriptional regulator	40	13	1.92183e-16
	1686850	1686969		+	-	STM14_1922	hypothetical protein	3	3	1
	1687080	1686958	1686918	-	-	STM14_1923	hypothetical protein	190	39	5.00874e-44
1688143	1688143	1687073		-	yncB	STM14_1924	putative NADP-dependent oxidoreductase	226	106	0.0520983
1688314	1688322	1688837		+	yncA	STM14_1925	putative acyltransferase	42	52	0.184254
	1688837	1689286	1689286	+	ydcZ	STM14_1926	putative inner membrane protein	24	23	1
1689537	1689524	1689291	1689280	-	ydcY	STM14_1927	putative cytoplasmic protein	128	112	1
1689748	1689748	1691067	1691067	+	srfA	STM14_1928	putative virulence protein	18	44	1
1691072	1691072	1694053		+	srfB	STM14_1929	putative virulence protein	13	31	1
	1694050	1696194	1696400	+	srfC	STM14_1930	putative virulence protein	13	25	1
1696449	1696421	1696239	1696239	-	ydcX	STM14_1931	putative inner membrane protein	33	72	9.86751e-05
1696596	1696611	1696706		+	-	STM14_1932	hypothetical protein	390	192	0.000109055
	1696703	1696807	1696807	+	-	STM14_1933	hypothetical protein	57	39	0.133955
1698247	1698235	1696811	1696794	-	ydcW	STM14_1934	gamma-aminobutyraldehyde dehydrogenase	72	44	0.634277
1699810	1699795	1698371	1698334	-	ydcR	STM14_1935	putative regulatory protein	41	37	0.576855
1700730	1700701	1699931	1699882	-	pdgL	STM14_1936	periplasmic dipeptidase precursor	83	85	0.22606
	1701190	1700960		-	-	STM14_1937	putative inner membrane protein	3	16	1
1701636	1701621	1701223	1701199	-	ugtL	STM14_1938	hypothetical protein	35	76	2.27322e-07
1701785	1701785	1701681	1701681	-	-	STM14_1939	hypothetical protein	20	58	8.0631e-05
1702138	1702158	1703108	1703108	+	sifB	STM14_1940	secreted effector protein	7	60	1.10024e-164
1703360	1703382	1703612	1703612	+	yncJ	STM14_1941	hypothetical protein	15	29	1
1705577	1705577	1703613	1703613	-	ydcP	STM14_1942	putative collagenase	46	42	0.411506
1706206	1706192	1705656	1705656	-	ydcN	STM14_1943	putative repressor	164	96	0.472263
	1706283	1707461		+	-	STM14_1944	putative benzoate membrane transport protein	5	5	1
1708183	1708183	1707515	1707507	-	-	STM14_1945	putative outer membrane lipoprotein	204	131	0.781975
	1708935	1708339	1708339	-	tehB	STM14_1946	tellurite resistance protein TehB	104	94	0.599433
1709935	1709935	1708922		-	tehA	STM14_1947	potassium-tellurite ethidium and proflavin transporter	44	41	0.48222
	1710042	1711022	1711022	+	ydcK	STM14_1948	putative nucleoside-diphosphate-sugar pyrophosphorylase	22	14	1
1711631	1711558	1711019	1711019	-	rimL	STM14_1949	ribosomal-protein-L7/L12-serine acetyltransferase	52	50	1
	1711642	1711749		+	-	STM14_1950	hypothetical protein	3	5	1
	1711775	1712893		+	-	STM14_1951	putative cellulase protein	30	23	1
	1712890	1713171	1713171	+	-	STM14_1952	putative PTS system enzymeIIB component	187	83	1.92382e-05
1713182	1713182	1714495	1714502	+	-	STM14_1953	putative PTS system enzyme IIC component	38	32	0.978613
	1714509	1715315		+	-	STM14_1954	putative nucleoside triphosphatase	7	12	1
	1715447	1715884	1715884	+	-	STM14_1955	putative sugar-specific PTS enzyme II	20	19	1
	1715896	1716528	1716528	+	-	STM14_1956	ribulose-phosphate 3-epimerase	30	26	1
1716538	1716544	1717335		+	-	STM14_1957	putative transcriptional repressor of sgc operon	37	34	1
	1717335	1717772	1717772	+	-	STM14_1958	cryptic aminoglycoside resistance protein	73	51	0.32736
	1719021	1717819		-	-	STM14_1959	putative oxidase	9	8	1
	1719608	1719033		-	-	STM14_1960	hypothetical protein	15	7	1
	1719701	1719814		+	-	STM14_1961	hypothetical protein	3	2	1
1721481	1721459	1719804	1719804	-	mdoD	STM14_1962	glucan biosynthesis protein D	61	52	0.619088
	1723187	1721679		-	-	STM14_1963	putative carboxylesterase	29	20	1
1724579	1724579	1723236	1723236	-	-	STM14_1964	putative cytoplasmic protein	135	60	0.00341097
1724872	1724872	1725795	1725795	+	ydcI	STM14_1965	putative transcriptional regulator	236	72	4.20229e-12
1727500	1727481	1725856	1725856	-	trg	STM14_1966	methyl-accepting chemotaxis protein III	143	256	2.64583e-05
	1727480	1727695		+	-	STM14_1967	hypothetical protein	0	0	1
1728768	1728768	1727650	1727650	-	-	STM14_1968	alcohol dehydrogenase class III	55	37	1
1729075	1729075	1728800	1728800	-	-	STM14_1969	putative cytoplasmic protein	101	78	0.664269
1729585	1729598	1729999	1730016	+	-	STM14_1970	putative dipicolinate reductase	19	97	2.6993e-55
	1730844	1730128		-	-	STM14_1971	putative inner membrane protein	2	3	1
	1731132	1731028		-	-	STM14_1972	hypothetical protein	0	0	1
	1731115	1731225		+	-	STM14_1973	hypothetical protein	0	0	1
	1731270	1732496		+	sseJ	STM14_1974	secreted effector protein	2	5	1
	1732961	1732617		-	-	STM14_1975	putative inner membrane protein	8	4	1
	1733814	1733662		-	-	STM14_1976	hypothetical protein	0	1	1
	1733868	1734629		+	-	STM14_1977	putative periplasmic binding protein	5	9	1
	1734636	1735283		+	-	STM14_1978	putative ABC transporter permease	3	3	1
	1735308	1736039		+	-	STM14_1979	putative ABC-type polar amino acid transport system ATPase component	1	1	1
	1736036	1736716		+	-	STM14_1980	putative ABC-type transport system membrane component	1	2	1
	1736853	1738403		+	-	STM14_1981	putative inner membrane protein	5	4	1
1738867	1738867	1739529	1739529	+	-	STM14_1982	putative SAM-dependent methyltransferase	140	162	0.0121601
1740347	1740330	1739800	1739796	-	cybB	STM14_1983	cytochrome b561	144	132	0.616374
1741285	1741247	1740447	1740441	-	ydcF	STM14_1984	putative inner membrane protein	63	66	0.112143
1745210	1745156	1741311	1741311	-	hrpA	STM14_1985	ATP-dependent RNA helicase HrpA	153	127	0.741645
1745411	1745414	1746019	1746019	+	acpD	STM14_1986	azoreductase	29	32	1
1746529	1746465	1746016	1746006	-	-	STM14_1987	putative inner membrane protein	100	57	0.0602728
1746938	1746931	1746608	1746574	-	ydbL	STM14_1988	hypothetical protein	234	124	0.134671
	1747130	1746939	1746939	-	ynbE	STM14_1989	putative outer membrane lipoprotein	108	67	0.0365561
1749776	1749766	1747130		-	ydbH	STM14_1990	hypothetical protein	36	26	1
1749987	1750006	1750995	1751009	+	ldhA	STM14_1991	D-lactate dehydrogenase	90	63	1
1751106	1751106	1751516	1751516	+	hslJ	STM14_1992	heat-inducible protein	96	86	0.999029
1751843	1751826	1751560	1751538	-	-	STM14_1993	putative cytoplasmic protein	96	108	0.397848
	1751742	1752041		+	-	STM14_1994	hypothetical protein	1	2	1
1752042	1752102	1755626	1755626	+	nifJ	STM14_1995	putative pyruvate-flavodoxin oxidoreductase	99	57	1
	1755894	1755685		-	-	STM14_1996	hypothetical protein	2	4	1
1756083	1756108	1756542	1756883	+	ynaF	STM14_1997	putative universal stress protein	1849	2490	0.496948
1756930	1756930	1756592	1756504	-	-	STM14_1998	putative membrane transporter of cations	117	131	0.0842261
1756955	1757094	1757234	1757266	+	-	STM14_1999	Rac prophage; integrase	752	417	0.302772
1757286	1757286	1758221	1758221	+	ydaO	STM14_2000	C32 tRNA thiolase	174	136	1
1759797	1759638	1758265	1758265	-	dbpA	STM14_2001	ATP-dependent RNA helicase DbpA	77	41	0.184869
1761125	1761108	1760125	1760115	-	zntB	STM14_2002	zinc transporter	105	84	1
1762408	1762408	1761254	1761245	-	-	STM14_2003	putative methyl-accepting chemotaxis protein	37	25	0.599433
	1762580	1762419	1762419	-	-	STM14_2004	hypothetical protein	11	12	1
1763401	1763382	1762819	1762818	-	ydaL	STM14_2005	hypothetical protein	111	105	0.443553
1763569	1763640	1764155	1764170	+	ogt	STM14_2006	O-6-alkylguanine-DNA:cysteine-protein methyltransferase	255	975	2.07329e-51
1764299	1764351	1765103	1765103	+	fnr	STM14_2007	fumarate/nitrate reduction transcriptional regulator	883	729	0.774454
1765225	1765254	1766201	1766221	+	ydaA	STM14_2008	universal stress protein UspE	970	821	1
1766525	1766510	1766256	1766211	-	ynaJ	STM14_2009	putative inner membrane protein	344	326	0.310416
1766720	1766749	1767780	1767780	+	ynaI	STM14_2010	putative integral membrane protein	60	119	1.0226e-11
1768468	1768468	1767866	1767866	-	-	STM14_2011	putative transcriptional regulator	30	32	1
1768512	1768512	1769198	1769235	+	-	STM14_2012	putative cytoplasmic protein	36	33	1
	1770227	1769670		-	-	STM14_2014	putative thiol peroxidase	2	2	1
	1771156	1770326		-	-	STM14_2015	hypothetical protein	2	4	1
	1773159	1771177		-	-	STM14_2016	invasin-like protein	7	6	1
	1774079	1773234		-	-	STM14_2017	putative lipoprotein	2	3	1
1775622	1775622	1776731	1776856	+	-	STM14_2019	hypothetical protein	564	425	1
1777204	1777181	1776945	1776945	-	-	STM14_2020	putative outer membrane lipoprotein	219	172	1
1777900	1777900	1777310	1777296	-	-	STM14_2021	putative regulatory protein	39	26	0.137238
1777978	1777978	1778691	1778691	+	-	STM14_2022	oxidoreductase	23	25	1
1779674	1779651	1778782	1778782	-	-	STM14_2023	putative aldo/keto reductase	59	48	1
1779902	1779902	1779789		-	-	STM14_2024	hypothetical protein	13	14	1
	1780830	1779925	1779925	-	-	STM14_2025	putative transcriptional regulator	18	17	1
	1780949	1781878		+	-	STM14_2026	putative 2'-hydroxyisoflavone reductase	4	6	1
1783588	1783588	1781975	1781866	-	mppA	STM14_2027	periplasmic murein tripeptide transport protein	205	154	1
	1783778	1784506		+	ycjI	STM14_2028	murein peptide amidase A	15	19	1
1785463	1785446	1784481	1784339	-	ycjG	STM14_2029	putative chloromuconate cycloisomerase	67	53	1
1785535	1785562	1786068	1786069	+	tpx	STM14_2030	thiol peroxidase	180	365	8.45555e-14
1786101	1786154	1786342		+	-	STM14_2031	hypothetical protein	103	66	0.0614184
	1786299	1786757	1786757	+	tnpA_5	STM14_2032	transposase	128	97	1
1788411	1788411	1786870	1786870	-	tyrR	STM14_2033	DNA-binding transcriptional regulator TyrR	104	78	1
	1789620	1788559	1788559	-	ycjF	STM14_2034	hypothetical protein	59	39	1
1791034	1791020	1789617		-	ycjX	STM14_2035	putative ATPase	49	46	0.464184
1791489	1791477	1791163	1791044	-	pspE	STM14_2036	thiosulfate:cyanide sulfurtransferase	302	322	0.064948
1791772	1791771	1791553	1791553	-	pspD	STM14_2037	peripheral inner membrane phage-shock protein	144	77	0.00164123
	1792153	1791794	1791794	-	pspC	STM14_2038	DNA-binding transcriptional activator PspC	392	209	0.0746532
1792394	1792377	1792153		-	pspB	STM14_2039	phage shock protein B	188	156	1
1793150	1793105	1792437	1792426	-	pspA	STM14_2040	phage shock protein PspA	257	287	0.0341584
	1793276	1794256		+	pspF	STM14_2041	phage shock protein operon transcriptional activator	15	20	1
1794367	1794368	1796017		+	sapA	STM14_2042	peptide transport protein	51	67	0.000417605
	1796014	1796979		+	sapB	STM14_2043	peptide transport protein	15	18	1
	1796966	1797856		+	sapC	STM14_2044	peptide transport protein	28	33	1
	1797856	1798848	1798849	+	sapD	STM14_2045	peptide transport protein	42	41	0.344716
1798850	1798850	1799656	1799656	+	sapF	STM14_2046	peptide transport protein	17	27	1
1800399	1800379	1799672	1799623	-	-	STM14_2047	hypothetical protein	271	232	0.536849
	1800637	1800491		-	-	STM14_2048	hypothetical protein	3	4	1
	1800647	1800769		+	-	STM14_2049	hypothetical protein	4	1	1
1802219	1802219	1800846	1800846	-	-	STM14_2050	putative inner membrane protein	18	20	1
	1802254	1802433		+	-	STM14_2051	hypothetical protein	1	0	1
	1802408	1802707	1802766	+	ycjE	STM14_2052	putative cytoplasmic protein	81	82	0.99016
1802800	1802825	1803613	1803613	+	fabI	STM14_2053	enoyl-ACP reductase	326	315	0.431614
1803798	1803798	1803682	1803682	-	-	STM14_2054	hypothetical protein	54	42	0.423651
1803813	1803813	1804946	1804946	+	yciW	STM14_2055	putative cytoplasmic protein	21	20	1
1804952	1805035	1806969	1806969	+	rnb	STM14_2056	exoribonuclease II	115	135	0.0716063
	1807079	1807216		+	-	STM14_2057	hypothetical protein	13	14	1
	1807231	1809213	1809213	+	yciR	STM14_2058	RNase II stability modulator	33	21	1
1809302	1809302	1809514	1809514	+	-	STM14_2059	hypothetical protein	86	92	1
1809515	1809601	1810353	1810361	+	yciT	STM14_2060	putative regulatory protein	178	198	0.0236005
	1810628	1810467		-	-	STM14_2061	hypothetical protein	4	3	1
1810596	1810612	1810830	1810830	+	osmB	STM14_2062	lipoprotein	405	197	0.0546415
	1811276	1810950	1810950	-	yciH	STM14_2063	translation initiation factor Sui1	157	75	0.00055465
1812049	1812013	1811276		-	pyrF	STM14_2064	orotidine 5'-phosphate decarboxylase	143	101	1
	1812029	1812142		+	-	STM14_2065	hypothetical protein	0	0	1
1813379	1813373	1812204	1812204	-	yciM	STM14_2066	hypothetical protein	297	262	0.870178
1813801	1813688	1813380	1813380	-	yciS	STM14_2067	putative inner membrane protein	279	327	0.0147469
1814602	1814602	1813838	1813802	-	pgpB	STM14_2068	phosphatidylglycerophosphatase B	101	68	1
1814748	1814798	1815388	1815408	+	ribA	STM14_2069	GTP cyclohydrolase II	260	289	0.0279593
1818170	1818119	1815444	1815444	-	acnA	STM14_2070	aconitate hydratase	559	335	0.262266
1818869	1818674	1818504	1818504	-	-	STM14_2071	hypothetical protein	149	90	0.0293731
1820129	1820070	1819096	1819063	-	cysB	STM14_2072	transcriptional regulator CysB	167	755	4.89676e-67
	1820026	1820190		+	-	STM14_2073	hypothetical protein	3	7	1
	1820401	1820225		-	-	STM14_2074	hypothetical protein	1	1	1
1823150	1823078	1820481	1820481	-	topA	STM14_2075	DNA topoisomerase I	98	106	0.207918
1823364	1823364	1823233	1823155	-	-	STM14_2076	hypothetical protein	382	401	0.12715
1823444	1823481	1823732	1823740	+	yciN	STM14_2077	hypothetical protein	131	189	0.00206355
1824836	1824820	1823774	1823749	-	sohB	STM14_2078	putative periplasmic protease	110	97	0.601471
	1824904	1825014	1825014	+	-	STM14_2079	hypothetical protein	19	17	1
1825015	1825058	1825819		+	yciK	STM14_2080	short chain dehydrogenase	144	124	0.664479
	1825816	1826406	1826406	+	btuR	STM14_2081	cob(I)yrinic acid a,c-diamide adenosyltransferase	125	121	0.400591
1827395	1827368	1826493	1826411	-	yciL	STM14_2082	23S rRNA pseudouridylate synthase B	136	136	0.106512
1828980	1828978	1828097	1828047	-	trpH	STM14_2084	hypothetical protein	311	217	1
1829100	1829100	1829144	1829152	+	trpL	STM14_2085	trp operon leader peptide	52	36	0.0290714
	1829239	1830801		+	trpE	STM14_2086	anthranilate synthase component I	3	3	1
	1830801	1832396		+	trpD	STM14_2087	bifunctional anthranilate synthase/anthranilate phosphoribosyltransferase	5	7	1
	1832400	1833758		+	trpC	STM14_2088	bifunctional indole-3-glycerol phosphate synthase/phosphoribosylanthranilate isomerase	14	17	1
1833768	1833768	1834961		+	trpB	STM14_2089	tryptophan synthase subunit beta	38	35	0.453308
	1834961	1835767		+	trpA	STM14_2090	tryptophan synthase subunit alpha	12	16	1
1836219	1836247	1836429	1836449	+	yciG	STM14_2091	putative cytoplasmic protein	437	194	0.00187064
1836497	1836519	1837022	1837022	+	yciF	STM14_2092	putative cytoplasmic protein	103	64	0.385151
1837077	1837096	1837602	1837621	+	yciE	STM14_2093	putative cytoplasmic protein	163	84	0.112039
1837622	1837622	1838500	1838500	+	-	STM14_2094	putative catalase	112	63	0.377283
1839242	1839220	1838582	1838113	-	ompW	STM14_2095	outer membrane protein W	2867	2025	0.530242
1839558	1839558	1839962		+	-	STM14_2096	putative ferredoxin	24	24	1
1839984	1839988	1840731	1840780	+	yciC	STM14_2097	hypothetical protein	181	214	0.00754429
1840782	1840788	1841327	1841345	+	yciB	STM14_2098	intracellular septation protein A	93	160	1.20815e-07
1841488	1841488	1841889	1841939	+	yciA	STM14_2099	acyl-CoA thioester hydrolase	103	92	0.891459
1842695	1842686	1841949	1841895	-	tonB	STM14_2100	transporter	213	207	0.167234
1842895	1842901	1843197	1843224	+	yciI	STM14_2101	YciI-like protein	169	194	0.036586
1843435	1843414	1843241	1843241	-	-	STM14_2102	hypothetical protein	85	94	0.964895
1843540	1843557	1845017	1845017	+	cls	STM14_2103	cardiolipin synthetase	46	53	0.0385548
1845036	1845051	1845380	1845380	+	yciU	STM14_2104	dsDNA-mimic protein	539	396	1
	1846264	1845428	1845428	-	-	STM14_2105	putative voltage-gated potassium channel	20	20	1
[truncated: 3,433 more rows]

## Sheet: hilD plas
Transcription Start	Translation Start	Translation Stop	Transcription Stop	Strand	Name	Synonym	Product	Expression hilDdelplas	Expression hilDoverexpplas	qValue hilDdelplas vs hilDoverexpplas
40	94	378	457	+	-	STM14_5526	putative cytoplasmic protein	337	290	0.456593
1322	1333	1599	1599	+	repC	STM14_5528	DNA replication	3370	2423	2.05689e-05
1600	1722	1844	1844	+	repA3	STM14_5529	DNA replication	1828	2001	0.984607
1845	1849	1926		+	tap	STM14_5530	replication of plasmid	2876	3347	0.634637
	1907	2788	2796	+	repA	STM14_5531	DNA replication	365	435	0.412574
	3729	3869		+	-	STM14_5532	putative outer membrane protein	10	7	1
4753	4724	3966	3966	-	srgC	STM14_5533	putative bacterial regulatory helix-turn-helix protein, araC family	65	56	0.00313358
5548	5548	4991	4966	-	rcK	STM14_5534	resistance to complement killing	77	67	0.0044505
	6537	5638		-	srgB	STM14_5535	putative outer membrane protein	7	9	1
7395	7323	6670	6670	-	srgA	STM14_5536	putative thiol-disulfide isomerase or thioredoxin	30	21	1
	7918	7568	7537	-	orf7	STM14_5537	putative bacterial regulatory protein, luxR family	33	22	0.00297293
8122	8115	7903		-	pefI	STM14_5538	plasmid-encoded fimbriae; regulatory	75	63	0.329703
9593	9422	8547	8281	-	orf6	STM14_5539	putative outer membrane protein	1618	1091	0.00388347
10232	10232	9675	9675	-	orf5	STM14_5540	putative outer membrane protein	78	62	0.000110055
	10939	10247	10233	-	pefD	STM14_5541	plasmid-encoded fimbriae;chaperone	52	41	3.41939e-06
13340	13340	10932		-	pefC	STM14_5542	plasmid-encoded fimbriae; usher protein	19	18	1
14184	14086	13568	13568	-	pefA	STM14_5543	plasmid-encoded fimbriae; major fimbrial subunit	64	191	1.6052e-12
14691	14663	14361	14361	-	pefB	STM14_5544	plasmid-encoded fimbriae;regulation	34	51	0.009371
15549	15560	15763	15763	+	-	STM14_5545	hypothetical protein	60	60	1
17771	17624	16635	16614	-	repA2	STM14_5546	DNA replication	1603	2894	0.835194
17359	17368	17676	17719	+	-	STM14_5547	hypothetical protein	79	236	4.77276e-19
18438	18414	18118	18015	-	-	STM14_5548	putative cytoplasmic protein	557	243	2.85506e-16
19427	19419	18898	18875	-	-	STM14_5549	hypothetical protein	191	284	0.0595373
19930	20095	20313	20313	+	ccdA	STM14_5550	toxin addiction system: antidote	520	570	0.0330936
20314	20315	20620	20621	+	ccdB	STM14_5551	toxin addiction system: toxin	164	225	0.870544
20622	20622	20912		+	-	STM14_5552	putative cytoplasmic protein	313	340	0.835194
	20909	21430	21445	+	-	STM14_5553	putative cytoplasmic protein	106	153	0.345023
21460	21465	22247	22251	+	rsdB	STM14_5554	resolvase	166	179	0.0902534
22256	22256	22807	22811	+	-	STM14_5555	diguanylate cyclase	48	47	0.0284476
	23476	23961		+	-	STM14_5556	putative inner membrane protein	6	9	1
	24681	25241		+	-	STM14_5557	putative adhesin	8	17	1
25673	25658	25308	24975	-	-	STM14_5558	putative transposase	2773	3363	0.44961
25771	25876	26139	26139	+	-	STM14_5559	putative transposase, IS200-like protein	28	39	1
	26916	26266		-	spvD	STM14_5560	hydrophilic protein	3	4	1
	27902	27177		-	spvC	STM14_5561	hydrophilic protein	16	4	1
29958	29958	28183	28181	-	spvB	STM14_5562	hydrophilic protein	54	26	9.29483e-16
30907	30907	30140	30105	-	spvA	STM14_5563	outer membrane protein	48	26	4.94544e-11
	32312	31419		-	spvR	STM14_5564	regulation of spv operon, lysR family	13	9	1
	32921	33958		+	-	STM14_5565	putative integrase protein	10	8	1
	35172	34147	33957	-	-	STM14_5566	putative phosphoribulokinase / uridine kinase family	577	537	0.0353674
	36769	35105		-	-	STM14_5567	putative integrase protein	685	637	0.100888
37501	37313	36753		-	rlgA	STM14_5568	putative resolvase	1348	1102	0.000189829
38301	38260	37520	37503	-	-	STM14_5569	putative carbonic anhydrase	2666	2518	0.384615
39423	39403	38915	38890	-	-	STM14_5570	putative cytoplasmic protein	1392	695	2.38972e-10
39636	39662	40777	40839	+	tlpA	STM14_5571	alpha-helical coiled coil protein	270	468	2.37957e-06
40842	40863	41279	41418	+	-	STM14_5572	putative DNA polymerase III epsilon subunit (3'-5' exonuclease)	74	147	0.00388347
	41299	40973		-	-	STM14_5573	putative cytoplasmic protein	8	9	1
43409	43394	42453	42401	-	-	STM14_5574	putative cytoplasmic protein	803	785	0.100421
43797	43809	45014		+	parA	STM14_5575	plasmid partition protein A	620	280	1.15773e-12
	45011	45988	46041	+	parB	STM14_5576	plasmid partition protein B	684	429	2.12653e-06
	47344	46070	46070	-	samB	STM14_5577	SamB	46	42	0.0319211
47769	47766	47344		-	samA	STM14_5578	SamA	54	74	1
	48277	48747		+	-	STM14_5579	putative cytoplasmic protein	0	1	1
	48740	49096		+	-	STM14_5580	putative cytoplasmic protein	1	1	1
	49478	50158		+	-	STM14_5581	putative adenine-specific DNA methylase	0	0	1
	50158	50379		+	-	STM14_5582	putative cytoplasmic protein	12	4	1
	50920	51684		+	-	STM14_5583	putative inner membrane protein	5	8	1
	52180	52614		+	-	STM14_5584	putative cytoplasmic protein	1	2	1
	52681	53115		+	-	STM14_5585	putative cytoplasmic protein	8	12	1
53351	53351	53674	53710	+	-	STM14_5586	putative inner membrane protein	18	25	1
	54375	54893		+	ssbB	STM14_5587	single-strand binding protein	5	8	1
	54948	55190		+	-	STM14_5588	putative cytoplasmic protein	8	8	1
	55259	57256		+	-	STM14_5589	putative ParB-like nuclease domain protein	3	5	1
	57296	57730		+	psiB	STM14_5590	Plasmid SOS inhibition	19	15	1
	57727	58464		+	psiA	STM14_5591	Plasmid SOS inhibition	18	20	1
60592	60573	60103	60036	-	finP	STM14_5592	putative transglycosylase	264	182	2.1522e-05
60968	60988	61368	61368	+	traM	STM14_5593	conjugative transfer: mating signal	26	32	1
61628			61461	-	-	STM14_5594	-	3	9	1
	61561	62247		+	traJ	STM14_5595	conjugative transfer: regulation	3	2	1
	62248	62568	62599	+	traY	STM14_5596	conjugative transfer: oriT nicking	194	119	3.29043e-09
62604	62610	62972	62972	+	traA	STM14_5597	conjugative transfer: fimbrial subunit	14	25	1
	62987	63298		+	traL	STM14_5598	conjugative transfer: assembly	4	9	1
	63320	63886		+	traE	STM14_5599	conjugative transfer: assembly	4	4	1
	63873	64613		+	traK	STM14_5600	conjugative transfer: assembly	22	19	1
	64613	66034		+	traB	STM14_5601	conjugative transfer: assembly	8	6	1
	66024	66620		+	traP	STM14_5602	conjugative transfer protein	13	13	1
	66598	66843		+	trbD	STM14_5603	conjugative transfer protein	25	29	1
	66840	67355	67355	+	traV	STM14_5604	conjugative transfer: assembly	14	17	1
	67490	67711		+	traR	STM14_5605	conjugative transfer protein	3	5	1
	67704	68171		+	-	STM14_5606	conjugative transfer protein	11	13	1
	68567	71215		+	traC	STM14_5607	conjugative transfer: assembly	18	14	1
	71190	71576		+	trbI	STM14_5608	conjugative transfer protein	14	8	1
	71573	72205		+	traW	STM14_5609	conjugative transfer: assembly	12	9	1
	72202	73194		+	traU	STM14_5610	conjugative transfer: assembly	8	9	1
	73213	73521		+	-	STM14_5611	conjugative transfer protein	16	14	1
	73506	74144		+	trbC	STM14_5612	conjugative transfer: assembly	23	18	1
74577	74597	76423	76433	+	traN	STM14_5613	conjugative transfer: aggregate stability	40	31	0.00151967
76434	76434	76649	76649	+	trbE	STM14_5614	conjugative transfer protein	102	56	0.00391939
	76661	77410		+	traF	STM14_5615	conjugative transfer: assembly	7	12	1
77615	77624	77917		+	traQ	STM14_5616	conjugative transfer: fimbrial synthesis	40	40	1
	77904	78452		+	trbB	STM14_5617	conjugative transfer protein	34	34	0.412574
	78442	79824		+	traH	STM14_5618	conjugative transfer: assembly	31	30	1
	79821	82643	82658	+	traG	STM14_5619	conjugative transfer: assembly abd aggregate stability	362	233	2.57065e-06
82659	82659	83153	83181	+	traS	STM14_5620	conjugative transfer: surface exclusion	5019	3642	0.0796635
83182	83189	83920	84029	+	traT	STM14_5621	conjugative transfer: surface exclusion	2939	2519	0.226565
84271	84297	86459		+	traD	STM14_5622	conjugative transfer: DNA transport	83	55	1.38276e-07
	86459	87178		+	trbH	STM14_5623	conjugative transfer protein	23	26	1
	86866	86468	86458	-	-	STM14_5624	MvpA-like protein	288	283	0.0080084
	87096	86866		-	-	STM14_5625	putative cytoplasmic protein	289	316	1
	87175	92433	92452	+	traI	STM14_5626	conjugative transfer: oriT nicking-unwinding	44	46	1
92453	92453	93193	93193	+	traX	STM14_5627	conjugative transfer: fimbrial acetylation	26	33	1
93194	93248	93811	93811	+	finO	STM14_5628	conjugative transfer: regulation	169	183	1

## Sheet: hilC_chr
Transcription Start	Translation Start	Translation Stop	Transcription Stop	Strand	Name	Synonym	Product	Expression hilCdel	Expression hilCover	qValue hilCdel vs hilCover
27	190	255	258	+	thrL	STM14_0001	thr operon leader peptide	1027	825	1
318	337	2799	2800	+	thrA	STM14_0002	bifunctional aspartokinase I/homoserine dehydrogenase I	125	70	0.602681
2801	2801	3730	3733	+	thrB	STM14_0003	homoserine kinase	304	203	1
3734	3734	5020	5022	+	thrC	STM14_0004	threonine synthase	327	217	1
5903	5887	5114	5063	-	yaaA	STM14_0005	hypothetical protein	188	214	0.0426062
	7396	5966		-	yaaJ	STM14_0006	putative alanine/glycine transport protein	11	12	1
7576	7665	8618	8622	+	talB	STM14_0007	transaldolase B	822	784	1
8729	8729	9319	9368	+	mogA	STM14_0008	molybdenum cofactor biosynthesis protein	66	65	0.403575
	9942	9376		-	yaaH	STM14_0009	hypothetical protein	14	16	1
	10805	10092		-	htgA	STM14_0010	hypothetical protein	4	3	1
	11245	10841		-	yaaI	STM14_0011	hypothetical protein	4	6	1
	11257	11424		+	-	STM14_0012	hypothetical protein	3	1	1
11478	11593	13509	13543	+	dnaK	STM14_0013	molecular chaperone DnaK	577	708	0.926491
13560	13595	14734	14734	+	dnaJ	STM14_0014	chaperone protein DnaJ	130	166	0.00518763
	14845	14958		+	-	STM14_0015	hypothetical protein	3	6	1
	15014	15961		+	-	STM14_0016	putative transcriptional regulator	7	7	1
	16088	16432		+	-	STM14_0017	putative bacteriophage protein	0	0	1
	17026	16493		-	-	STM14_0018	hypothetical protein	1	1	1
	17486	17043		-	-	STM14_0019	hypothetical protein	2	1	1
	17741	17613		-	-	STM14_0020	hypothetical protein	0	0	1
	17665	17787		+	-	STM14_0021	hypothetical protein	0	0	1
	17867	19966		+	-	STM14_0022	putative exochitinase	13	11	1
	20058	23054		+	-	STM14_0023	putative hydroxymethyltransferase	4	4	1
	23091	23240		+	-	STM14_0024	hypothetical protein	0	0	1
	23335	24039		+	-	STM14_0025	putative cytoplasmic protein	1	2	1
	24198	24094		-	-	STM14_0026	hypothetical protein	0	0	1
	24316	24426		+	-	STM14_0027	hypothetical protein	7	9	1
	24469	25011		+	bcfA	STM14_0028	fimbrial subunit	5	9	1
	25112	25798		+	bcfB	STM14_0029	fimbrial chaperone	0	1	1
	25803	28424		+	bcfC	STM14_0030	fimbrial usher	5	4	1
	28425	29432		+	bcfD	STM14_0031	fimbrial subunit	5	7	1
	29433	29978		+	bcfE	STM14_0032	fimbrial subunit	7	6	1
	29994	30512		+	bcfF	STM14_0033	fimbrial subunit	2	3	1
	30478	31209		+	bcfG	STM14_0034	fimbrial chaperone	5	4	1
	31274	32119		+	bcfH	STM14_0035	putative thiol-disulfide isomerase	11	8	1
	32116	32445		+	-	STM14_0036	hypothetical protein	11	6	1
	32994	32545		-	-	STM14_0037	putative transcriptional regulator	0	0	1
	33364	34368		+	-	STM14_0038	putative transcriptional regulator	1	2	1
	34816	34376		-	-	STM14_0039	putative transcriptional regulator	3	3	1
	34828	34974		+	-	STM14_0040	hypothetical protein	0	0	1
35339	35339	37057	37057	+	-	STM14_0041	putative arylsulfatase	21	16	1
	38674	37103		-	-	STM14_0042	putative 5'-nucleotidase	11	15	1
	39534	38773		-	-	STM14_0043	putative outer membrane/exported protein	0	0	1
	40131	41624		+	-	STM14_0044	putative arylsulfatase	20	19	1
	41723	42913		+	-	STM14_0045	putative arylsulfatase regulator	7	6	1
	42932	44185		+	-	STM14_0046	putative cytoplasmic protein	2	1	1
44312	44312	46027	46114	+	-	STM14_0047	putative arylsulfatase	39	32	1
46170	46190	47356	47359	+	nhaA	STM14_0048	pH-dependent sodium/proton antiporter	87	584	1.68203e-219
47404	47418	48317	48317	+	nhaR	STM14_0049	transcriptional activator NhaR	42	329	7.85768e-271
	50411	48372		-	-	STM14_0050	putative glycosyl hydrolase	16	13	1
	51824	50451		-	-	STM14_0051	putative sodium galactoside symporter	13	8	1
52672	52543	52280	52280	-	rpsT	STM14_0052	30S ribosomal protein S20	885	1122	0.0166284
	52649	52864		+	yaaY	STM14_0053	putative cytoplasmic protein	18	23	1
52872	52872	53810	53837	+	ribF	STM14_0054	bifunctional riboflavin kinase/FMN adenylyltransferase	238	245	0.211471
53854	53855	56689		+	ileS	STM14_0055	isoleucyl-tRNA synthetase	206	211	0.957797
	56689	57189	57189	+	lspA	STM14_0056	lipoprotein signal peptidase	117	133	0.119229
57190	57203	57334	57336	+	-	STM14_0057	hypothetical protein	159	183	0.0530634
57344	57344	57793	57795	+	slpA	STM14_0058	FKBP-type peptidyl-prolyl cis-trans isomerase	114	127	0.133983
57796	57796	58746	58765	+	ispH	STM14_0059	4-hydroxy-3-methylbut-2-enyl diphosphate reductase	103	105	0.175505
58928	58946	60148	60148	+	-	STM14_0060	putative nitrite reductase	137	104	1
60164	60164	61084	61084	+	rihC	STM14_0061	ribonucleoside hydrolase RihC	70	61	1
61793	61792	61106	61106	-	-	STM14_0062	putative transcriptional regulator	50	33	1
63413	63413	61794	61794	-	-	STM14_0063	putative transcriptional regulator	22	19	1
	64849	63548		-	-	STM14_0064	putative oxalacetate decarboxylase subunit beta	2	1	1
	66637	64862		-	-	STM14_0065	pyruvate carboxylase subunit B	1	1	1
	66893	66654		-	-	STM14_0066	oxaloacetate decarboxylase subunit gamma	2	0	1
	68392	67052		-	-	STM14_0067	putative citrate-sodium symporter	1	1	1
	68671	68513		-	-	STM14_0068	hypothetical protein	0	0	1
	68637	69680		+	citC2	STM14_0069	putative citrate lyase synthetase	2	3	1
	69710	70003		+	citD2	STM14_0070	citrate lyase subunit gamma	2	2	1
	70000	70869		+	citE2	STM14_0071	putative citrate lyase beta chain	4	3	1
	70880	72400		+	citF2	STM14_0072	putative citrate lyase alpha chain/citrate-ACP transferase	3	4	1
	72400	72951		+	citX2	STM14_0073	putative cytoplasmic protein	4	4	1
	72929	73837		+	citG2	STM14_0074	triphosphoribosyl-dephospho-CoA synthase	5	4	1
74011	74017	74838	74852	+	dapB	STM14_0075	dihydrodipicolinate reductase	231	225	0.275479
	75239	74964		-	-	STM14_0076	hypothetical protein	3	4	1
75797	75881	77029	77029	+	carA	STM14_0077	carbamoyl phosphate synthase small subunit	101	94	0.387488
	77048	80275	80275	+	carB	STM14_0078	carbamoyl phosphate synthase large subunit	28	27	1
80344	80354	80542		+	-	STM14_0079	hypothetical protein	94	85	0.675052
	80499	80957	80957	+	tnpA_1	STM14_0080	transposase	99	107	0.17511
81195	81260	81655	81741	+	caiF	STM14_0081	DNA-binding transcriptional activator CaiF	1730	2300	0.206436
	82328	81732		-	caiE	STM14_0082	carnitine operon protein CaiE	7	7	1
	83222	82437		-	caiD	STM14_0083	carnitinyl-CoA dehydratase	10	7	1
	84829	83276		-	caiC	STM14_0084	putative crotonobetaine/carnitine-CoA ligase	14	12	1
	86109	84892		-	caiB	STM14_0085	crotonobetainyl-CoA:carnitine CoA-transferase	29	22	1
	86246	86109		-	-	STM14_0086	hypothetical protein	8	8	1
	87363	86221		-	caiA	STM14_0087	crotonobetainyl-CoA dehydrogenase	15	16	1
	88915	87398		-	caiT	STM14_0088	L-carnitine/gamma-butyrobetaine antiporter	4	3	1
	89119	89328		+	-	STM14_0089	hypothetical protein	0	0	1
	89396	90166		+	fixA	STM14_0090	putative electron transfer flavoprotein FixA	11	8	1
	90182	91123		+	fixB	STM14_0091	putative electron transfer flavoprotein FixB	3	2	1
	91173	92459		+	fixC	STM14_0092	putative oxidoreductase FixC	2	3	1
	92456	92743		+	fixX	STM14_0093	putative ferredoxin	1	1	1
	92890	94230		+	yaaU	STM14_0094	putative transport protein	8	9	1
	94319	94549	94549	+	-	STM14_0095	putative outer membrane lipoprotein	27	28	1
94830	94843	95259	95259	+	-	STM14_0096	hypothetical protein	291	262	0.529312
	95379	95263		-	-	STM14_0097	hypothetical protein	0	2	1
95790	95773	95483	95483	-	-	STM14_0098	hypothetical protein	64	71	0.102044
	95983	96177		+	-	STM14_0099	putative inner membrane protein	0	0	1
	96671	98560		+	-	STM14_0100	putative sulfatase	17	14	1
	98802	98644		-	-	STM14_0101	hypothetical protein	0	0	1
	98738	99019		+	-	STM14_0102	hypothetical protein	1	2	1
	98967	99497		+	yabF	STM14_0103	glutathione-regulated potassium-efflux system ancillary protein KefF	14	12	1
	99490	101352	101352	+	kefC	STM14_0104	glutathione-regulated potassium-efflux system protein KefC	30	26	1
	101474	101349		-	-	STM14_0105	hypothetical protein	0	0	1
101551	101551	102030	102030	+	folA	STM14_0106	dihydrofolate reductase	81	77	0.486403
102984	102984	102136	102136	-	apaH	STM14_0107	diadenosine tetraphosphatase	213	166	1
103372	103372	102995	102988	-	apaG	STM14_0108	ApaG protein	252	160	0.742528
	104196	103375	103374	-	ksgA	STM14_0109	dimethyladenosine transferase	150	152	0.192542
	105182	104193		-	pdxA_1	STM14_0110	4-hydroxythreonine-4-phosphate dehydrogenase	95	89	0.360929
106521	106468	105182		-	surA	STM14_0111	peptidyl-prolyl cis-trans isomerase SurA	246	239	0.291008
108882	108882	106522	106522	-	imp	STM14_0112	organic solvent tolerance protein	378	338	1
109053	109053	108892	108883	-	-	STM14_0113	hypothetical protein	196	244	0.0313052
109055	109136	109948	109956	+	djlA	STM14_0114	DNA-J like membrane chaperone protein	133	121	0.436361
110710	110702	110043	110043	-	rluA	STM14_0115	23S rRNA/tRNA pseudouridine synthase A	33	38	0.0410405
113629	113620	110714	110714	-	hepA	STM14_0116	ATP-dependent helicase HepA	41	40	0.243212
	116145	113794		-	polB	STM14_0117	DNA polymerase II	25	18	1
	116809	116189	116189	-	-	STM14_0118	hypothetical protein	20	16	1
	117528	117947		+	-	STM14_0119	putative cytoplasmic protein	46	33	1
118765	118648	117953	117859	-	araD	STM14_0120	L-ribulose-5-phosphate 4-epimerase	2560	2387	1
120301	120291	118789	118770	-	araA	STM14_0121	L-arabinose isomerase	5327	5884	0.320225
122041	122011	120302	120302	-	araB	STM14_0122	ribulokinase	3205	3759	0.429585
122198	122352	123197	123227	+	araC	STM14_0123	DNA-binding transcriptional regulator AraC	257	405	0.000140411
123296	123316	124083	124083	+	yabI	STM14_0124	hypothetical protein	62	74	0.0638372
	124829	124122		-	thiQ	STM14_0125	thiamine transporter ATP-binding subunit	8	8	1
	126423	124813		-	thiP	STM14_0126	thiamine transporter membrane protein	6	4	1
127382	127382	126399		-	tbpA	STM14_0127	thiamine transporter substrate binding subunit	58	50	0.875669
127546	127546	127427	127427	-	-	STM14_0128	putative lipoprotein	21	18	1
	129218	127560	127560	-	yabN	STM14_0129	transcriptional regulator SgrR	17	17	1
	129492	129166		-	-	STM14_0130	hypothetical protein	8	15	1
130374	130374	129769	129769	-	leuD	STM14_0131	isopropylmalate isomerase small subunit	18	15	1
	131785	130385	130385	-	leuC	STM14_0132	isopropylmalate isomerase large subunit	17	15	1
	132879	131788	131788	-	leuB	STM14_0133	3-isopropylmalate dehydrogenase	21	15	1
	134450	132879		-	leuA	STM14_0134	2-isopropylmalate synthase	46	29	0.846623
134624	134624	134538	134537	-	leuL	STM14_0135	leu operon leader peptide	104	94	1
	134793	134689		-	-	STM14_0136	hypothetical protein	0	0	1
	135067	135210		+	-	STM14_0137	hypothetical protein	1	1	1
	135281	136225		+	leuO	STM14_0138	leucine transcriptional activator	1	2	1
	136610	138271		+	ilvI	STM14_0139	acetolactate synthase 3 catalytic subunit	22	19	1
138272	138274	138765	138765	+	ilvH	STM14_0140	acetolactate synthase 3 regulatory subunit	88	102	0.0945559
	138877	138755		-	-	STM14_0141	hypothetical protein	1	3	1
138998	139049	140053	140053	+	fruR	STM14_0142	DNA-binding transcriptional regulator FruR	137	115	0.887165
	140338	140204		-	-	STM14_0143	hypothetical protein	0	2	1
140496	140496	140633	140633	+	-	STM14_0144	hypothetical protein	246	177	1
140634	140659	141117	141117	+	yabB	STM14_0145	cell division protein MraZ	808	896	0.0633131
141118	141119	142060		+	mraW	STM14_0146	S-adenosyl-methyltransferase MraW	349	344	0.254684
	142057	142422	142422	+	ftsL	STM14_0147	cell division protein FtsL	389	347	0.536218
142423	142438	144204		+	ftsI	STM14_0148	division specific transpeptidase	133	163	0.027134
	144191	145678		+	murE	STM14_0149	UDP-N-acetylmuramoylalanyl-D-glutamate--2, 6-diaminopimelate ligase	165	173	0.196585
	145675	147033		+	murF	STM14_0150	UDP-N-acetylmuramoyl-tripeptide--D-alanyl-D- alanine ligase	67	80	0.023463
	147027	148109	148111	+	mraY	STM14_0151	phospho-N-acetylmuramoyl-pentapeptide- transferase	70	82	0.0375455
148112	148112	149428		+	murD	STM14_0152	UDP-N-acetylmuramoyl-L-alanyl-D-glutamate synthetase	64	81	0.00919978
	149428	150672		+	ftsW	STM14_0153	cell division protein FtsW	47	60	0.0223243
	150669	151736	151737	+	murG	STM14_0154	N-acetylglucosaminyl transferase	61	71	0.0660883
151812	151855	153330		+	murC	STM14_0155	UDP-N-acetylmuramate--L-alanine ligase	97	110	0.048477
	153323	154243	154243	+	ddl_2	STM14_0156	D-alanine--D-alanine ligase	223	253	0.0761334
154244	154245	155075		+	ftsQ	STM14_0157	cell division protein FtsQ	281	300	0.156118
	155072	156334	156394	+	ftsA	STM14_0158	cell division protein FtsA	387	372	1
156395	156395	157546	157587	+	ftsZ	STM14_0159	cell division protein FtsZ	351	411	0.0453551
157615	157647	158564	158597	+	lpxC	STM14_0160	UDP-3-O-[3-hydroxymyristoyl] N-acetylglucosamine deacetylase	807	1061	0.241775
158813	158843	159340	159355	+	yacA	STM14_0161	SecA regulator SecM	132	158	0.0494147
159402	159402	162107	162107	+	secA	STM14_0162	preprotein translocase subunit SecA	161	136	1
162251	162259	162654	162654	+	mutT	STM14_0163	nucleoside triphosphate pyrophosphohydrolase	98	69	1
	162875	162979		+	-	STM14_0165	LysR family transcriptional regulator	3	1	1
163176	163167	162976	162932	-	yacG	STM14_0166	zinc-binding protein	138	125	0.42284
	163920	163177	163177	-	yacF	STM14_0167	hypothetical protein	103	80	1
164544	164540	163920		-	coaE	STM14_0168	dephospho-CoA kinase	74	63	0.958826
164747	164766	165809	165809	+	guaC	STM14_0169	guanosine 5'-monophosphate oxidoreductase	409	231	0.494343
	167042	165840		-	hofC	STM14_0170	type IV pilin biogenesis protein	1	1	1
	168417	167032		-	hofB	STM14_0171	hypothetical protein	0	0	1
	168864	168427		-	ppdD	STM14_0172	putative major pilin subunit	1	1	1
	169072	168890		-	-	STM14_0173	hypothetical protein	0	0	1
	169979	169086		-	nadC	STM14_0174	quinolinate phosphoribosyltransferase	20	25	1
170059	170067	170630		+	ampD	STM14_0175	N-acetyl-anhydromuranmyl-L-alanine amidase	161	171	0.108744
	170627	171481	171481	+	ampE	STM14_0176	regulatory protein AmpE	53	54	0.261862
	172523	171573	171517	-	-	STM14_0177	putative cytoplasmic protein	426	330	0.936619
173953	173929	172523		-	-	STM14_0178	Na+/galactoside symporter	509	419	1
	174090	173962		-	-	STM14_0179	hypothetical protein	6	5	1
175466	175466	174093	174093	-	aroP	STM14_0180	aromatic amino acid transporter	38	51	0.00758234
	175672	175794	175794	+	-	STM14_0181	hypothetical protein	18	22	1
175969	176029	176793	176793	+	pdhR	STM14_0182	transcriptional regulator PdhR	165	119	1
176905	176953	179616	179630	+	aceE	STM14_0183	pyruvate dehydrogenase subunit E1	529	404	0.918136
179631	179631	181520	181560	+	aceF	STM14_0184	dihydrolipoamide acetyltransferase	223	225	0.42141
181561	181720	183144	183144	+	lpdA	STM14_0185	dihydrolipoamide dehydrogenase	1115	1015	1
	183222	183350		+	-	STM14_0186	hypothetical protein	15	9	1
	183433	183717		+	-	STM14_0187	putative outer membrane protein	10	12	1
	184546	183755		-	-	STM14_0188	hypothetical protein	5	5	1
186452	186562	189159	189159	+	acnB	STM14_0190	bifunctional aconitate hydratase 2/2-methylisocitrate dehydratase	495	560	1
190076	190062	189220	189220	-	-	STM14_0191	putative restriction endonuclease	168	122	1
190268	190308	190670	190670	+	yacL	STM14_0192	hypothetical protein	447	404	0.42078
190905	190905	191858		+	kdgT	STM14_0193	2-keto-3-deoxygluconate permease	20	19	1
	191855	193126		+	-	STM14_0194	putative inner membrane protein	20	22	1
	193116	194099	194099	+	pdxA_2	STM14_0195	4-hydroxythreonine-4-phosphate dehydrogenase	45	46	0.273198
194100	194109	194876	194905	+	-	STM14_0196	putative transcriptional regulator	87	106	0.0330542
195720	195700	194906	194906	-	speD	STM14_0197	S-adenosylmethionine decarboxylase	228	197	0.668664
196621	196581	195721	195721	-	speE	STM14_0198	spermidine synthase	161	150	0.391873
197055	197035	196688	196688	-	yacC	STM14_0199	hypothetical protein	119	126	0.213709
197237	197237	198847	198847	+	cueO	STM14_0200	multicopper oxidase	29	29	1
201315	201315	198925	198925	-	gcd	STM14_0201	glucose dehydrogenase	52	63	0.0146768
201452	201521	202057	202072	+	hpt	STM14_0202	hypoxanthine-guanine phosphoribosyltransferase	103	110	0.249273
202800	202777	202115	202115	-	yadF	STM14_0203	carbonic anhydrase	242	194	0.944856
202885	202886	203812		+	yadG	STM14_0204	putative ABC-type multidrug transport system ATPase component	85	75	0.693861
	203809	204579		+	yadH	STM14_0205	putative transport protein	26	18	1
	205775	204696		-	stiH	STM14_0206	putative fimbrial protein precurosr	9	6	1
	208330	205784		-	stiC	STM14_0207	fimbrial usher protein	1	1	1
	209040	208357		-	stiB	STM14_0208	putative fimbrial chaperone	5	3	1
	209627	209088		-	stiA	STM14_0209	putative fimbrial subunit	9	8	1
	209966	209796		-	-	STM14_0210	hypothetical protein	1	1	1
209965	209997	210437	210437	+	yadI	STM14_0211	putative PTS enzyme	46	63	0.004347
210487	210499	211728	211728	+	yadE	STM14_0212	putative xylanase/chitin deacetylase	46	54	0.0831403
212147	212115	211735	211717	-	panD	STM14_0213	aspartate alpha-decarboxylase	41	50	0.0496597
	213064	212210		-	panC	STM14_0214	pantoate--beta-alanine ligase	37	31	0.654764
	213171	213058		-	-	STM14_0215	hypothetical protein	9	13	1
	213981	213190		-	panB	STM14_0216	3-methyl-2-oxobutanoate hydroxymethyltransferase	17	20	1
	214581	214102		-	folK	STM14_0217	2-amino-4-hydroxy-6-hydroxymethyldihydropteridine pyrophosphokinase	26	30	1
216075	215996	214578		-	pcnB	STM14_0218	poly(A) polymerase I	137	150	0.101126
217041	217033	216137	216135	-	yadB	STM14_0219	glutamyl-Q tRNA(Asp) synthetase	35	110	2.82649e-28
217589	217557	217102	217089	-	dksA	STM14_0220	DnaK transcriptional regulator DksA	1224	3206	0.000188791
218454	218438	217734	217605	-	sfsA	STM14_0221	sugar fermentation stimulation protein A	61	71	0.0758038
	218985	218455	218455	-	ligT	STM14_0222	2'-5' RNA ligase	21	24	1
219013	219013	221487		+	hrpB	STM14_0223	ATP-dependent RNA helicase HrpB	31	35	0.0717126
	221426	221587	221627	+	-	STM14_0224	hypothetical protein	65	78	0.197077
	221629	221522		-	-	STM14_0225	hypothetical protein	1	3	1
221628	221628	224150	224150	+	mrcB	STM14_0226	penicillin-binding protein 1b	73	71	0.254875
224429	224429	224289		-	-	STM14_0227	hypothetical protein	34	28	1
224441	224443	226632	226632	+	fhuA	STM14_0228	ferrichrome outer membrane transporter	71	79	0.048551
	226681	227478		+	fhuC	STM14_0229	iron-hydroxamate transporter ATP-binding subunit	9	9	1
	227478	228368		+	fhuD	STM14_0230	iron-hydroxamate transporter substrate-binding subunit	9	9	1
	228365	230422		+	fhuB	STM14_0231	iron-hydroxamate transporter permease subunit	3	3	1
	230459	230665		+	-	STM14_0232	hypothetical protein	0	0	1
	231001	231144		+	-	STM14_0233	hypothetical protein	0	0	1
	231361	231921		+	stfA	STM14_0234	putative fimbrial subunit	4	4	1
	232007	234664		+	stfC	STM14_0235	putative fimbrial outer membrane usher	5	5	1
	234682	235434		+	stfD	STM14_0236	putative periplasmic fimbrial chaperone	2	4	1
	235453	235965		+	stfE	STM14_0237	putative minor fimbrial subunit	1	2	1
	235962	236438		+	stfF	STM14_0238	putative minor fimbrial subunit	3	2	1
	236438	236968		+	stfG	STM14_0239	putative minor fimbrial subunit	3	4	1
	236968	237807	237807	+	-	STM14_0240	putative outer membrane protein	32	36	0.0701607
239214	239195	237915	237915	-	hemL	STM14_0241	glutamate-1-semialdehyde aminotransferase	78	74	0.325619
239222	239222	239365		+	-	STM14_0242	hypothetical protein	45	59	0.164352
	239365	240786	240805	+	yadQ	STM14_0243	chloride channel protein	43	39	0.796121
240847	240868	241212	241233	+	yadR	STM14_0244	iron-sulfur cluster insertion protein ErpA	286	291	0.175701
241936	241936	241313		-	yadS	STM14_0245	hypothetical protein	19	19	1
	242773	241973		-	btuF	STM14_0246	vitamin B12-transporter protein BtuF	35	33	0.306673
243464	243464	242766		-	pfs	STM14_0247	5'-methylthioadenosine/S-adenosylhomocysteine nucleosidase	47	47	0.328297
243531	243549	245066	245109	+	dgt	STM14_0248	deoxyguanosinetriphosphate triphosphohydrolase	72	68	0.341407
245196	245196	246623	246623	+	htrA	STM14_0249	serine endoprotease	97	79	1
	246776	247933		+	cdaR	STM14_0250	carbohydrate diacid transcriptional activator CdaR	26	24	1
248427	248408	248022	247983	-	yaeH	STM14_0251	hypothetical protein	575	540	0.407468
250819	250818	249994	249994	-	dapD	STM14_0253	2,3,4,5-tetrahydropyridine-2,6-carboxylate N-succinyltransferase	152	160	0.115196
253527	253520	250848	250820	-	glnD	STM14_0254	PII uridylyl-transferase	39	34	0.529309
254565	254551	253757	253735	-	map	STM14_0255	methionine aminopeptidase	129	149	0.034456
254799	254799	255083		+	-	STM14_0256	30S ribosomal protein S2	1452	1459	0.300246
	255002	255727	255738	+	rpsB	STM14_0257	30S ribosomal protein S2	2600	2636	1
255859	255985	256836	256836	+	tsf	STM14_0258	elongation factor Ts	1800	1693	1
256837	256981	257706	257852	+	pyrH	STM14_0259	uridylate kinase	504	443	0.432417
257853	257853	258410	258426	+	frr	STM14_0260	ribosome recycling factor	307	372	0.0173589
258551	258551	259747	259747	+	dxr	STM14_0261	1-deoxy-D-xylulose 5-phosphate reductoisomerase	68	76	0.0670165
259779	259830	260033	260059	+	-	STM14_0262	hypothetical protein	168	217	0.018813
260060	260060	260818	260830	+	uppS	STM14_0263	undecaprenyl pyrophosphate synthase	297	306	0.211152
260831	260831	261688	261699	+	cdsA	STM14_0264	CDP-diglyceride synthase	309	293	0.455836
261700	261700	263052	263052	+	yaeL	STM14_0265	zinc metallopeptidase	392	373	1
263063	263084	265498	265498	+	yaeT	STM14_0266	outer membrane protein assembly factor YaeT	306	292	1
265499	265621	266106	266109	+	hlpA	STM14_0267	periplasmic chaperone	329	433	0.00271498
266110	266110	267135	267150	+	lpxD	STM14_0268	UDP-3-O-[3-hydroxymyristoyl] glucosamine N-acyltransferase	663	608	1
267151	267151	267696	267699	+	fabZ	STM14_0269	(3R)-hydroxymyristoyl-ACP dehydratase	364	438	0.0327246
267700	267700	268488		+	lpxA	STM14_0270	UDP-N-acetylglucosamine acyltransferase	229	243	0.1108
	268488	269636		+	lpxB	STM14_0271	lipid-A-disaccharide synthase	201	187	0.45151
	269633	270229	270235	+	rnhB	STM14_0272	ribonuclease HII	76	78	0.256715
270249	270253	273735	273747	+	dnaE	STM14_0273	DNA polymerase III subunit alpha	165	141	1
273748	273748	274707	274707	+	accA	STM14_0274	acetyl-CoA carboxylase carboxyltransferase subunit alpha	104	97	0.369323
	274887	276650		+	-	STM14_0275	putative endochitinase	13	15	1
276726	276726	278867	278867	+	ldcC	STM14_0276	lysine decarboxylase 2	111	92	0.903304
278868	278923	279312	279329	+	yaeR	STM14_0277	hypothetical protein	135	123	0.626935
279375	279375	280667	280667	+	tilS	STM14_0278	tRNA(Ile)-lysidine synthetase	46	39	0.989886
	281011	280751	280751	-	rof	STM14_0279	Rho-binding antiterminator	51	65	0.0431758
281249	281216	280998		-	yaeP	STM14_0280	hypothetical protein	459	552	0.0175877
	281396	281941		+	yaeQ	STM14_0281	putative cytoplasmic protein	29	26	1
	281938	282360	282710	+	yaeJ	STM14_0282	hypothetical protein	115	111	0.42284
284893	284885	283167	283167	-	proS	STM14_0284	prolyl-tRNA synthetase	115	113	0.272237
	285703	284996	284985	-	yaeB	STM14_0285	putative regulatory protein	42	42	0.226413
286128	286104	285700		-	rcsF	STM14_0286	outer membrane lipoprotein	99	92	0.577187
287038	287038	286223	286185	-	metQ	STM14_0287	DL-methionine transporter substrate-binding subunit	175	170	0.262298
	287730	287077	287051	-	yaeE	STM14_0288	DL-methionine transporter permease	58	48	0.885094
	288754	287723		-	metN	STM14_0289	DL-methionine transporter ATP-binding subunit	18	18	1
288925	288944	289510	289510	+	yaeD	STM14_0290	D,D-heptose 1,7-bisphosphate phosphatase	106	121	0.100003
	289703	289581		-	-	STM14_0291	hypothetical protein	5	9	1
	289819	289616		-	-	STM14_0292	hypothetical protein	6	12	1
289889			291432	+	rrsH	STM14_0293	16S ribosomal RNA	477	843	0.0261704
291490			291566	+	ileV	STM14_0294	Ile tRNA	3037	2716	0.582078
291676			291751	+	alaV	STM14_0295	Ala tRNA	122	278	7.07251e-10
291752	291760	291876	291876	+	-	STM14_0296	hypothetical protein	30	70	3.97596e-05
291944			295036	+	rrlH	STM14_0297	23S ribosomal RNA	559	1111	0.0717126
295219			295340	+	rrfH	STM14_0298	5S ribosomal RNA	0	5	1
295528			295604	+	aspU	STM14_0299	Asp tRNA	106	230	3.11681e-08
295769	295769	296572	296572	+	dkgB	STM14_0300	2,5-diketo-D-gluconate reductase B	23	26	1
297507	297507	296593	296564	-	yafC	STM14_0301	putative transcriptional regulator	26	29	1
	297612	298787		+	-	STM14_0302	putative drug efflux protein	10	14	1
298927	298940	299719	299730	+	yafD	STM14_0303	hypothetical protein	128	161	0.00659788
299777	299797	300567	300567	+	yafE	STM14_0304	putative methyltransferase	42	42	0.273027
302008	301990	300623	300623	-	dniR	STM14_0305	membrane-bound lytic murein transglycosylase D	409	432	0.916049
302817	302817	302062	302062	-	gloB	STM14_0306	hydroxyacylglutathione hydrolase	52	52	0.349614
	302852	303574		+	yafS	STM14_0307	putative SAM-dependent methyltransferase	15	16	1
304042	304038	303571	303557	-	rnhA	STM14_0308	ribonuclease H	85	89	0.226284
304075	304102	304833	304844	+	dnaQ	STM14_0309	DNA polymerase III subunit epsilon	110	124	0.0650462
	304966	304859		-	-	STM14_0310	hypothetical protein	2	3	1
304967			305043	+	aspV	STM14_0311	Asp tRNA	31	164	2.08724e-42
	305167	305274		+	-	STM14_0312	hypothetical protein	12	14	1
	306420	305365		-	-	STM14_0313	putative cytoplasmic protein	4	5	1
	307426	306431		-	-	STM14_0314	putative cytoplasmic protein	3	3	1
	309306	307423		-	-	STM14_0315	putative cytoplasmic protein	6	4	1
	309816	309322		-	-	STM14_0316	putative cytoplasmic protein	11	8	1
	310637	309813		-	-	STM14_0317	putative cytoplasmic protein	12	9	1
311526	311526	310624		-	-	STM14_0318	putative cytoplasmic protein	22	18	1
	311894	314533		+	-	STM14_0319	putative chaperone ATPase	5	5	1
	314633	315175		+	-	STM14_0320	putative cytoplasmic protein	5	7	1
	315199	316692		+	-	STM14_0321	putative cytoplasmic protein	9	10	1
	316755	316865		+	-	STM14_0322	invasol SirA	4	8	1
	316878	317324		+	-	STM14_0323	putative cytoplasmic protein	3	7	1
	317578	318063		+	-	STM14_0324	putative cytoplasmic protein	0	0	1
	318368	318853		+	-	STM14_0325	putative cytoplasmic protein	3	5	1
	318838	319221		+	-	STM14_0326	hypothetical protein	4	5	1
	319364	319849		+	-	STM14_0327	putative cytoplasmic protein	1	1	1
	319916	320452		+	-	STM14_0328	putative outer membrane lipoprotein	1	2	1
	320456	321799		+	-	STM14_0329	putative cytoplasmic protein	2	2	1
	321796	323100		+	-	STM14_0330	hypothetical protein	4	3	1
	323105	323878		+	-	STM14_0331	putative inner membrane protein	2	3	1
	324081	324512		+	-	STM14_0332	putative Shiga-like toxin A subunit	4	3	1
	324546	328415		+	-	STM14_0333	putative inner membrane protein	4	4	1
	328415	329203		+	-	STM14_0334	putative cytoplasmic protein	9	7	1
	329200	329616		+	-	STM14_0335	hypothetical protein	19	14	1
	329640	330161	330161	+	-	STM14_0336	putative cytoplasmic protein	19	15	1
	330303	330512		+	-	STM14_0337	hypothetical protein	2	2	1
	330558	332747		+	-	STM14_0338	putative cytoplasmic protein	6	6	1
	332771	333217		+	-	STM14_0339	putative cytoplasmic protein	2	4	1
333236	333236	337330	337338	+	-	STM14_0340	putative RHS-like protein	44	37	0.783541
337677	337687	338520		+	-	STM14_0341	putative RHS-like protein	88	77	0.811147
	338514	338960	339010	+	-	STM14_0342	putative cytoplasmic protein	51	34	1
	339144	339275	339275	+	-	STM14_0343	hypothetical protein	30	17	1
	339345	339485		+	-	STM14_0344	hypothetical protein	13	10	1
	339523	339960		+	-	STM14_0345	putative cytoplasmic protein	2	3	1
	340288	340013		-	-	STM14_0346	hypothetical protein	0	0	1
	340729	341037		+	-	STM14_0348	putative cytoplasmic protein	5	6	1
	341440	341637		+	-	STM14_0350	putative transposase	1	1	1
	341863	342144		+	-	STM14_0351	hypothetical protein	0	0	1
342894	342894	343406	343406	+	safA	STM14_0352	putative outer membrane protein	17	16	1
	343514	344227		+	safB	STM14_0353	putative fimbrial assembly chaperone	16	15	1
344251	344251	346761	346761	+	safC	STM14_0354	putative fimbrial usher	56	54	0.253262
346762	346783	347253	347284	+	safD	STM14_0355	putative fimbrial subunit	30	28	1
	347659	348480		+	ybeJ	STM14_0356	putative xylanase/chitin deacetylase	12	12	1
	348560	348820		+	-	STM14_0357	hypothetical protein	7	11	1
349295	349295	350242	350262	+	sinR	STM14_0358	transcriptional regulator	45	37	1
	350359	350574		+	-	STM14_0359	putative cytoplasmic protein	5	3	1
351321	351297	350578	350578	-	-	STM14_0360	SapA-like protein	65	53	1
	351450	351322		-	-	STM14_0361	hypothetical protein	2	1	1
352035	352035	351628	351628	-	-	STM14_0362	VirG-like protein	38	36	0.614434
	352227	352120		-	-	STM14_0363	hypothetical protein	4	17	1
353192	353173	352406	352406	-	yafV	STM14_0364	hypothetical protein	52	49	0.556377
355726	355726	353282	353282	-	fadE	STM14_0365	acyl-CoA dehydrogenase	38	41	0.0865221
355950	355966	356544	356544	+	gmhA	STM14_0366	phosphoheptose isomerase	281	273	0.242558
356733	356757	357524	357526	+	yafJ	STM14_0367	putative glutamine amidotransferase	97	86	0.714709
358338	358235	357495	357495	-	yafK	STM14_0368	hypothetical protein	95	121	0.0128889
	358485	359540	359540	+	dinP	STM14_0369	DNA polymerase IV	24	22	1
	360888	361502		+	prfH	STM14_0371	peptide chain release factor-like protein	16	9	1
363196	363115	361658	361653	-	pepD	STM14_0372	aminoacyl-histidine dipeptidase	233	203	0.529667
363313	363364	363822	363822	+	gpt	STM14_0373	xanthine-guanine phosphoribosyltransferase	176	156	0.65146
363894	363911	365155	365175	+	frsA	STM14_0374	fermentation/respiration switch protein	86	84	0.249422
365207	365213	365614	365614	+	crl	STM14_0375	DNA-binding transcriptional regulator Crl	411	331	0.925922
	366717	365665		-	phoE	STM14_0376	outer membrane phosphoporin protein E	5	8	1
	366935	366783		-	-	STM14_0377	hypothetical protein	0	0	1
366986	367000	368103	368114	+	proB	STM14_0378	gamma-glutamyl kinase	142	115	0.923535
368115	368115	369365	369365	+	proA	STM14_0379	gamma-glutamyl phosphate reductase	70	50	1
369481			369556	+	thrW	STM14_0380	Thr tRNA	116	322	1.16141e-16
	370682	369882		-	-	STM14_0381	IS3 transposase	3	4	1
371417	371424	371747	371747	+	-	STM14_0383	putative cytoplasmic protein	1984	1704	1
	372094	373326		+	-	STM14_0384	putative permease	15	9	1
	373458	374879		+	-	STM14_0385	isopropylmalate isomerase large subunit	8	7	1
	374881	375507		+	-	STM14_0386	putative 3-isopropylmalate isomerase	22	16	1
	375522	376400		+	-	STM14_0387	putative fumarylacetoacetate hydrolase	16	14	1
	376400	377314	377314	+	-	STM14_0388	putative hydrolase/acyltransferase	20	15	1
377348	377348	378313	378313	+	-	STM14_0389	putative transcriptional regulator	18	24	1
378530	378530	378258	378258	-	-	STM14_0390	putative cytoplasmic protein	33	30	1
	379221	379619		+	-	STM14_0391	putative outer membrane protein	1	3	1
	380424	379666		-	stbE	STM14_0392	putative fimbrial chaperone	15	11	1
	381715	380390		-	stbD	STM14_0393	putative fimbrial usher	10	7	1
	384287	381720		-	stbC	STM14_0394	putative fimbrial usher	7	6	1
	385032	384271		-	stbB	STM14_0395	putative fimbrial chaperone	0	0	1
	385630	385094		-	stbA	STM14_0396	putative fimbrial major subunit	0	0	1
	385843	385733		-	-	STM14_0397	hypothetical protein	0	0	1
386264	386264	387028		+	-	STM14_0398	putative inner membrane protein	49	40	0.957191
	387001	387501		+	-	STM14_0399	hypothetical protein	15	10	1
	387801	389375		+	-	STM14_0400	hypothetical protein	34	23	1
389452	389475	390218		+	-	STM14_0401	putative response regulator	99	81	1
	390191	390679	390691	+	-	STM14_0402	putative inner membrane protein	41	38	0.42284
	390939	390802		-	-	STM14_0403	hypothetical protein	4	3	1
	391081	391605		+	-	STM14_0404	putative outer membrane protein	3	2	1
	391749	392390		+	-	STM14_0405	putative response regulator	3	5	1
	392401	392625		+	-	STM14_0406	putative inner membrane protein	1	3	1
	392683	393042	393042	+	-	STM14_0407	putative outer membrane lipoprotein	20	27	1
	394569	393112		-	-	STM14_0408	outer membrane efflux-like protein	1	1	1
	397753	394586		-	-	STM14_0409	putative cation efflux system protein	1	1	1
	398955	397750		-	-	STM14_0410	putative cation efflux pump	0	0	1
	399120	399233		+	-	STM14_0411	hypothetical protein	0	0	1
	399253	401541		+	-	STM14_0412	putative cation transport ATPase	5	6	1
	401553	402017		+	-	STM14_0413	putative transcriptional regulator	6	6	1
	402095	402289		+	-	STM14_0414	putative copper chaperone	4	4	1
	402243	402422		+	-	STM14_0415	putative metal-binding transport protein	0	0	1
	402582	403835	403835	+	-	STM14_0416	putative inner membrane protein	17	22	1
404013	404024	405982	405982	+	mod	STM14_0417	DNA methylase	77	62	1
405983	405989	408964	408964	+	res	STM14_0418	DNA restriction enzyme	57	49	0.623067
409084	409084	409218	409240	+	-	STM14_0419	hypothetical protein	268	295	0.161439
409237	409237	409118	409118	-	-	STM14_0420	hypothetical protein	61	25	0.00894506
409241	409241	409342	409367	+	-	STM14_0421	putative cytoplasmic protein	182	262	0.00172869
409459	409459	410862		+	-	STM14_0422	cytochrome BD2 subunit I	107	102	0.271913
	410859	411869	411885	+	-	STM14_0423	cytochrome BD2 subunit II	44	48	0.182911
	411886	412110		+	-	STM14_0424	putative cytoplasmic protein	4	4	1
	412206	413210	413210	+	-	STM14_0425	putative transcriptional regulator	20	22	1
	413356	415464		+	foxA	STM14_0426	ferrioxamine receptor	12	12	1
416159	416137	415505	415505	-	yahN	STM14_0427	putative transport protein	71	73	0.254133
416304	416369	416644	416644	+	yahO	STM14_0428	hypothetical protein	315	435	0.000868676
	418405	416780	416780	-	prpR	STM14_0429	prp operon regulator	20	19	1
	418467	418640		+	-	STM14_0430	hypothetical protein	0	0	1
	418670	419557		+	prpB	STM14_0431	2-methylisocitrate lyase	3	5	1
	419680	420849		+	prpC	STM14_0432	methylcitrate synthase	4	4	1
	420889	422340		+	prpD	STM14_0433	2-methylcitrate dehydratase	4	4	1
	422381	424267		+	prpE	STM14_0434	propionyl-CoA synthetase	7	6	1
425352	425345	424371	424371	-	hemB	STM14_0435	delta-aminolevulinic acid dehydratase	154	169	0.0659433
	425565	425684		+	-	STM14_0436	hypothetical protein	0	0	1
	425827	425675		-	-	STM14_0437	hypothetical protein	0	0	1
425858	425858	428794	428794	+	yaiU	STM14_0438	flagellar protein	26	25	1
428880	428880	429503	429503	+	yaiV	STM14_0439	putative DNA-binding transcriptional regulator	17	17	1
430681	430678	429548	429548	-	ampH	STM14_0440	beta-lactamase/D-alanine carboxypeptidase	53	49	0.65146
	430909	430751		-	-	STM14_0441	hypothetical protein	1	0	1
430873	430925	431059		+	-	STM14_0442	hypothetical protein	160	138	0.65414
	431052	432272	432272	+	sbmA	STM14_0443	transporter	78	77	0.261616
432273	432287	433381	433409	+	yaiW	STM14_0444	putative outer membrane lipoprotein	105	72	1
433743	433727	433419	433419	-	yaiY	STM14_0445	putative inner membrane protein	44	36	1
	433714	433827		+	-	STM14_0446	hypothetical protein	5	5	1
433995	433995	434210	434271	+	yaiZ	STM14_0447	putative inner membrane protein	456	435	0.312056
435356	435330	434236	434236	-	ddl_1	STM14_0448	D-alanyl-alanine synthetase A	132	137	0.133983
435408	435408	436121	436141	+	-	STM14_0449	putative inner membrane protein	56	70	0.031526
	436290	437501		+	-	STM14_0450	putative permease	9	9	1
437610	437620	437742	437791	+	-	STM14_0451	hypothetical protein	1270	806	1
437792	437792	438058	438073	+	yaiB	STM14_0452	hypothetical protein	694	528	1
	438243	438082		-	-	STM14_0453	hypothetical protein	0	2	1
438351	438410	438730	438730	+	psiF	STM14_0454	hypothetical protein	142	249	1.25061e-06
438822	438822	439934	439934	+	yaiC	STM14_0455	diguanylate cyclase AdrA	53	58	0.1782
440777	440758	439949	439949	-	proC	STM14_0456	pyrroline-5-carboxylate reductase	150	174	0.0286257
440792	440792	440941		+	-	STM14_0457	hypothetical protein	107	120	0.128868
	440898	441353	441367	+	yaiI	STM14_0458	hypothetical protein	106	110	0.25573
441527	441538	442083	442087	+	aroL	STM14_0459	shikimate kinase	152	134	0.651293
442096	442110	442301	442359	+	yaiA	STM14_0460	hypothetical protein	1189	966	0.947352
442455	442552	443229	443232	+	aroM	STM14_0461	hypothetical protein	96	87	0.770235
443251	443300	443584	443590	+	yaiE	STM14_0462	hypothetical protein	81	110	0.00369781
444552	444533	443622	443612	-	rdgC	STM14_0463	recombination associated protein	113	87	1
	444687	444556		-	-	STM14_0464	hypothetical protein	1	1	1
444527	444659	445567	445598	+	yajF	STM14_0465	fructokinase	29	32	0.080345
446815	446761	445589	445568	-	araJ	STM14_0466	protein AraJ	337	394	0.0276722
	450074	446934	446934	-	sbcC	STM14_0467	exonuclease subunit SbcC	27	24	1
451273	451273	450071		-	sbcD	STM14_0468	exonuclease subunit SbcD	33	29	0.712042
	451446	451315		-	-	STM14_0469	hypothetical protein	0	1	1
451471	451488	452177	452177	+	phoB	STM14_0470	transcriptional regulator PhoB	255	238	0.375792
452209	452247	453542	453542	+	phoR	STM14_0471	phosphate regulon sensor protein	49	42	1
	453904	453755		-	-	STM14_0472	hypothetical protein	7	8	1
453784	453951	455270	455270	+	brnQ	STM14_0473	branched-chain amino acid transporter	102	102	0.211031
455336	455345	456715	456715	+	proY	STM14_0474	putative proline-specific permease	42	41	0.428734
	456877	458694		+	malZ	STM14_0475	maltodextrin glucosidase	11	10	1
459479	459368	458766	458766	-	-	STM14_0476	putative thiol-alkyl hydroperoxide reductase	3493	3969	0.881101
460159	460159	459578	459480	-	yajB	STM14_0477	acyl carrier protein phosphodiesterase	130	160	0.0169785
460242	460253	461317	461339	+	queA	STM14_0478	S-adenosylmethionine--tRNA ribosyltransferase-isomerase	56	49	0.866813
461340	461340	461450	461450	+	-	STM14_0479	DNA metabolism protein	135	120	1
461491	461514	462641	462641	+	tgt	STM14_0480	queuine tRNA-ribosyltransferase	254	225	0.672203
462642	462664	462996	462996	+	yajC	STM14_0481	preprotein translocase subunit YajC	614	591	0.314822
462997	463024	464871	464881	+	secD	STM14_0482	preprotein translocase subunit SecD	218	199	0.364443
464882	464882	465853	465853	+	secF	STM14_0483	preprotein translocase subunit SecF	170	169	0.202656
465979	466001	466366	466374	+	-	STM14_0484	hypothetical protein	58	69	0.034352
	466392	467084	467084	+	-	STM14_0485	putative regulatory protein	23	28	1
467238	467254	467601	467630	+	yajD	STM14_0486	hypothetical protein	398	415	0.133347
	467631	467846	467846	+	-	STM14_0487	hypothetical protein	16	23	1
469198	469198	468230	468221	-	tsx	STM14_0489	nucleoside channel	200	224	0.0823442
	469932	469393	469393	-	yajI	STM14_0490	hypothetical protein	24	27	1
469965	469965	470111		+	-	STM14_0491	hypothetical protein	81	70	1
	470084	470533	470533	+	ybaD	STM14_0492	transcriptional regulator NrdR	236	244	0.150905
470534	470537	471640	471676	+	ribD	STM14_0493	bifunctional diaminohydroxyphosphoribosylaminopyrimidine deaminase/5-amino-6-(5-phosphoribosylamino)uracil reductase	157	111	1
471710	471729	472199	472204	+	ribH	STM14_0494	riboflavin synthase subunit beta	155	142	0.635384
472220	472220	472639	472639	+	nusB	STM14_0495	transcription antitermination protein NusB	178	156	0.838307
472717	472718	473695		+	thiL	STM14_0496	thiamine monophosphate kinase	123	84	1
	473673	474188	474188	+	pgpA	STM14_0497	phosphatidylglycerophosphatase A	23	25	1
474284	474284	473976	473976	-	-	STM14_0498	hypothetical protein	48	44	0.867254
475281	475266	474292	474285	-	yajO	STM14_0499	putative oxidoreductase	153	202	0.00266362
477208	477185	475323	475286	-	dxs	STM14_0500	1-deoxy-D-xylulose-5-phosphate synthase	118	91	1
	478108	477209	477209	-	ispA	STM14_0501	geranyltranstransferase	158	148	0.34699
478531	478351	478109		-	xseB	STM14_0502	exodeoxyribonuclease VII small subunit	168	168	0.358567
478478	478561	480009	480009	+	thiI	STM14_0503	thiamine biosynthesis protein ThiI	98	98	0.191378
	480850	480053		-	phnV	STM14_0504	2-aminoethylphosphonate transporter	11	8	1
	481713	480853		-	phnU	STM14_0505	2-aminoethylphosphonate transporter	1	2	1
	482825	481716		-	phnT	STM14_0506	2-aminoethylphosphonate transporter	8	7	1
	483844	482831		-	phnS	STM14_0507	2-aminoethylphosphonate transporter	4	4	1
	484761	484042	484042	-	phnR	STM14_0508	2-aminoethylphosphonate transport protein	21	14	1
	484902	484792		-	-	STM14_0509	hypothetical protein	0	0	1
	484901	486004		+	phnW	STM14_0510	2-aminoethylphosphonate--pyruvate transaminase	1	1	1
	486011	486823		+	phnX	STM14_0511	phosphonoacetaldehyde hydrolase	1	1	1
	487510	486920	486920	-	thiJ	STM14_0512	hypothetical protein	29	36	0.0294008
488411	488384	487473		-	apbA	STM14_0513	2-dehydropantoate 2-reductase	104	103	0.227157
488487	488510	489001	489001	+	yajQ	STM14_0514	nucleotide-binding protein	197	214	0.0821878
490418	490412	489048	489048	-	yajR	STM14_0515	putative transport protein	40	42	0.258169
490949	490949	492460		+	-	STM14_0517	hypothetical protein	20	19	1
492472	492472	493965	493965	+	-	STM14_0518	hypothetical protein	18	15	1
494937	494937	494047	494047	-	cyoE	STM14_0519	protoheme IX farnesyltransferase	973	855	1
	495278	494949	494938	-	cyoD	STM14_0520	cytochrome o ubiquinol oxidase subunit IV	1465	1186	1
	495892	495278		-	cyoC	STM14_0521	cytochrome o ubiquinol oxidase subunit III	682	628	0.623395
497883	497873	495882		-	cyoB	STM14_0522	cytochrome o ubiquinol oxidase subunit I	642	570	1
498884	498840	497884	497884	-	cyoA	STM14_0523	cytochrome o ubiquinol oxidase subunit II	2923	2521	1
500768	500768	499293	499293	-	ampG	STM14_0524	muropeptide transporter	20	19	1
501394	501390	500812	500812	-	yajG	STM14_0525	hypothetical protein	41	56	0.00400549
501454	501468	501653	501661	+	-	STM14_0526	hypothetical protein	34	26	1
501662	501694	502011	502011	+	bolA	STM14_0527	transcriptional regulator BolA	99	151	0.000600224
	502166	502053		-	-	STM14_0528	hypothetical protein	0	1	1
502136	502358	503656	503656	+	tig	STM14_0529	trigger factor	623	598	1
503736	503903	504526	504526	+	clpP	STM14_0530	ATP-dependent Clp protease proteolytic subunit	571	570	0.198894
504527	504670	504774	504776	+	-	STM14_0531	hypothetical protein	369	474	0.0242681
504778	504778	506049	506122	+	clpX	STM14_0532	ATP-dependent protease ATP-binding subunit	446	436	1
506165	506235	508589	508591	+	lon	STM14_0533	DNA-binding ATP-dependent protease La	166	197	0.0226513
508645	508798	509070	509088	+	hupB	STM14_0534	transcriptional regulator HU subunit beta	1373	1821	0.00476726
509135	509361	511232	511232	+	cypD	STM14_0535	peptidyl-prolyl cis-trans isomerase	312	337	0.832487
	511390	511028		-	-	STM14_0536	hypothetical protein	2	1	1
511382	511382	511756	511756	+	ybaV	STM14_0537	putative DNA uptake protein	53	47	0.593518
511860	511860	512258	512258	+	ybaW	STM14_0538	putative esterase	28	40	0.013166
513059	513059	512364	512364	-	ybaX	STM14_0539	queuosine biosynthesis protein QueC	49	52	0.199007
514824	514824	513124	513124	-	ybaE	STM14_0540	putative ABC transporter periplasmic binding protein	20	24	1
	514925	515743	515743	+	cof	STM14_0541	putative hydrolase	21	26	1
	516847	515792		-	-	STM14_0542	putative cysteine synthase/cystathionine beta-synthase	14	15	1
516834	516834	517418	517418	+	ybaO	STM14_0543	putative transcriptional regulator	88	91	0.269279
517459	517459	519231		+	mdlA	STM14_0544	putative multidrug transporter membrane\ATP-binding protein	35	25	1
	519224	521005	521005	+	mdlB	STM14_0545	putative multidrug transporter membrane\ATP-binding protein	18	17	1
	521218	521556		+	glnK	STM14_0546	nitrogen regulatory protein P-II 2	4	5	1
521588	521588	522874	522874	+	amtB	STM14_0547	ammonium transporter	17	19	1
523871	523834	522974	522974	-	tesB	STM14_0548	acyl-CoA thioesterase II	44	49	0.166293
523986	524049	524618	524618	+	ybaY	STM14_0549	hypothetical protein	816	1164	0.193384
525040	525040	524651	524646	-	ybaZ	STM14_0550	putative methyltransferase	370	321	0.662468
525118			525233	+	ffs	STM14_0551	-	1729	5737	2.50486e-30
526821	526821	525271	525271	-	ylaB	STM14_0552	hypothetical protein	44	46	0.22941
527046	527046	527306	527306	+	rpmE2	STM14_0553	50S ribosomal protein L31	30	23	1
527307	527312	527452	527452	+	rpmJ_1	STM14_0554	50S ribosomal protein L36	110	130	0.0717126
528011	527978	527508	527508	-	ylaC	STM14_0555	putative inner membrane protein	126	157	0.0296421
528646	528646	528095	528095	-	maa	STM14_0556	maltose O-acetyltransferase	60	64	0.210992
529055	529043	528825	528647	-	hha	STM14_0557	hemolysin expression-modulating protein	305	281	0.723972
529533	529445	529071	529060	-	ybaJ	STM14_0558	hypothetical protein	391	345	0.567928
533090	533090	529941	529941	-	acrB	STM14_0559	acridine efflux pump	138	116	1
534478	534306	533113	533113	-	acrA	STM14_0560	acridine efflux pump	241	188	1
534425	534448	535101	535101	+	acrR	STM14_0561	DNA-binding transcriptional repressor AcrR	65	74	0.10803
	535210	535085		-	-	STM14_0562	hypothetical protein	6	4	1
535193	535220	538582	538582	+	aefA	STM14_0563	potassium efflux protein KefA	47	39	0.702975
539579	539559	538624	538624	-	-	STM14_0564	putative transposase	100	96	0.309439
539809	539796	539629	539629	-	ybaM	STM14_0565	hypothetical protein	240	174	1
540325	540325	539810	539810	-	priC	STM14_0566	primosomal replication protein N''	131	114	1
540406	540406	540783	540789	+	ybaN	STM14_0567	hypothetical protein	47	51	0.141171
540878	540936	541487	541487	+	apt	STM14_0568	adenine phosphoribosyltransferase	76	81	0.211702
541572	541601	543529	543529	+	dnaX	STM14_0569	DNA polymerase III subunits gamma and tau	158	134	0.78866
543530	543575	543904		+	ybaB	STM14_0570	hypothetical protein	352	355	0.188557
	543904	544509	544509	+	recR	STM14_0571	recombination protein RecR	45	46	0.188588
544596	544596	546494	546494	+	htpG	STM14_0572	heat shock protein 90	160	170	0.160327
	546818	546597		-	-	STM14_0573	hypothetical protein	4	3	1
546709	546735	547379	547379	+	adk	STM14_0574	adenylate kinase	572	529	0.314036
547392	547392	547598		+	-	STM14_0575	hypothetical protein	14	15	1
547605	547608	548570	548570	+	hemH	STM14_0576	ferrochelatase	77	108	0.00114189
549538	549538	548567	548567	-	aes	STM14_0577	acetyl esterase	15	18	1
549679	549691	550995	550995	+	gsk	STM14_0578	inosine-guanosine kinase	124	112	0.420027
552720	552720	551044	551044	-	ybaL	STM14_0579	putative cation:proton antiport protein	66	58	0.580195
	552798	552923		+	-	STM14_0580	hypothetical protein	10	10	1
	554155	552935		-	fsr	STM14_0581	putative transport protein	30	22	1
554313	554328	555980	556072	+	ushA	STM14_0582	bifunctional UDP-sugar hydrolase/5'-nucleotidase periplasmic	93	96	0.146298
	556576	556097	556097	-	ybaK	STM14_0583	hypothetical protein	27	25	1
557572	557572	556778	556778	-	ybaP	STM14_0584	putative cytoplasmic protein	45	38	0.834768
558485	558485	557658	557658	-	-	STM14_0585	hypothetical protein	37	30	0.814763
	561140	558639	558639	-	copA	STM14_0586	copper exporting ATPase	29	31	1
561193	561250	561666	561666	+	cueR	STM14_0587	DNA-binding transcriptional regulator CueR	255	265	0.141694
	619737	619901		+	-	STM14_05870	hypothetical protein	12	14	1
	562119	561667	561667	-	ybbJ	STM14_0588	hypothetical protein	79	70	0.628795
563059	563033	562116		-	ybbK	STM14_0589	putative inner membrane protein	157	146	0.376665
	563180	563857		+	ybbL	STM14_0590	putative ABC transporter ATP-binding protein YbbL	18	23	1
	563844	564623		+	ybbM	STM14_0591	putative transport protein	13	14	1
565563	565563	564709	564709	-	ybbN	STM14_0592	putative thioredoxin protein	62	60	0.445248
566417	566393	565623	565564	-	ybbO	STM14_0593	short chain dehydrogenase	80	65	1
567190	567162	566548	566420	-	tesA	STM14_0594	multifunctional acyl-CoA thioesterase I/protease I/lysophospholipase L1	112	90	1
567110	567133	567819		+	ybbA	STM14_0595	putative ABC transporter ATP-binding protein YbbA	34	39	0.0455313
	567816	570230		+	ybbP	STM14_0596	putative inner membrane protein	25	26	1
	570227	570331		+	-	STM14_0597	hypothetical protein	2	1	1
	570416	571549		+	-	STM14_0598	putative outer membrane protein	11	10	1
	571650	571546		-	-	STM14_0599	hypothetical protein	7	10	1
	571806	572636	572636	+	sfbA	STM14_0600	ABC transporter ATP-binding protein	21	27	1
	572673	573689		+	sfbB	STM14_0601	ABC transporter ATP-binding protein	15	16	1
	573682	574341		+	sfbC	STM14_0602	putative ABC transporter permease	5	5	1
575474	575474	574380	574380	-	ybbB	STM14_0603	tRNA 2-selenouridine synthase	92	89	0.26926
	576470	575544		-	ybbS	STM14_0604	DNA-binding transcriptional activator AllS	8	9	1
576680	576697	577179	577205	+	allA	STM14_0605	ureidoglycolate hydrolase	41	38	0.409757
577236	577258	578076	578076	+	allR	STM14_0606	DNA-binding transcriptional repressor AllR	80	84	0.235074
	578161	579942		+	gcl	STM14_0607	glyoxylate carboligase	2	3	1
	579955	580731		+	gip	STM14_0608	hydroxypyruvate isomerase	6	5	1
	580832	581710		+	glxR	STM14_0609	tartronic semialdehyde reductase	2	2	1
	581776	583023		+	-	STM14_0610	putative permease	2	2	1
	583099	583353		+	ybbV	STM14_0611	putative cytoplasmic protein	0	1	1
	583119	584573		+	allP	STM14_0612	allantoin permease	1	1	1
	584652	586013		+	allB	STM14_0613	allantoinase	5	7	1
	586072	587370		+	ybbY	STM14_0614	putative purine permease YbbY	3	3	1
	587393	588541		+	glxK	STM14_0615	glycerate kinase	8	6	1
	589406	588621	588621	-	ylbA	STM14_0616	hypothetical protein	30	25	1
	590652	589417		-	allC	STM14_0617	allantoate amidohydrolase	7	6	1
	591723	590674		-	allD	STM14_0618	ureidoglycolate dehydrogenase	7	5	1
	592054	593718		+	fdrA	STM14_0619	membrane protein FdrA	1	1	1
	593728	594987		+	ylbE	STM14_0620	putative cytoplasmic protein	1	1	1
	594999	595808		+	ylbF	STM14_0621	putative cytoplasmic protein	2	2	1
	595812	596705		+	arcC	STM14_0622	carbamate kinase	4	4	1
	597813	596746	596746	-	purK	STM14_0623	phosphoribosylaminoimidazole carboxylase ATPase subunit	47	31	1
	1969116	1968259		-	-	STM14_06230	hypothetical protein	6	6	1
	598319	597810		-	purE	STM14_0624	phosphoribosylaminoimidazole carboxylase catalytic subunit	41	27	0.857031
	599159	598437	598437	-	lpxH	STM14_0625	UDP-2,3-diacylglucosamine hydrolase	17	20	1
599717	599656	599162	599162	-	ppiB	STM14_0626	peptidyl-prolyl cis-trans isomerase B	286	263	0.433186
599802	599829	601214	601242	+	cysS	STM14_0627	cysteinyl-tRNA synthetase	220	203	0.453005
	602082	601258		-	-	STM14_0628	putative outer membrane protein	8	6	1
	602516	602079		-	-	STM14_0629	putative inner membrane protein	33	33	0.519589
	603054	602509		-	ybcI	STM14_0630	putative membrane-bound metal-dependent hydrolase	5	5	1
603395	603394	603182	603182	-	ybcJ	STM14_0631	hypothetical protein	57	50	1
604282	604262	603396	603396	-	folD	STM14_0632	bifunctional 5,10-methylene-tetrahydrofolate dehydrogenase/ 5,10-methylene-tetrahydrofolate cyclohydrolase	128	134	0.125902
	604444	604316	604316	-	-	STM14_0633	hypothetical protein	21	20	1
	604400	604555		+	-	STM14_0634	hypothetical protein	0	0	1
604617	604824	605366	605429	+	fimA	STM14_0635	fimbrin	703	969	0.00215068
605433	605442	605975	605975	+	fimI	STM14_0636	fimbrial protein	198	234	0.0213216
605976	606019	606711	606711	+	fimC	STM14_0637	periplasmic chaperone	251	234	0.374432
606738	606742	609354	609354	+	fimD	STM14_0638	outer membrane usher protein	85	70	0.830504
609369	609369	610376	610376	+	fimH	STM14_0639	minor fimbrial subunit	49	40	1
	610386	610904		+	fimF	STM14_0640	putative fimbrial protein	14	12	1
611765	611582	610950	610944	-	fimZ	STM14_0641	transcriptional regulator FimZ	241	198	0.866451
	612908	612186		-	fimY	STM14_0642	putative regulatory protein	7	9	1
613286	613238	612927	612927	-	-	STM14_0643	hypothetical protein	70	94	0.00626088
614017	613996	613400	613400	-	fimW	STM14_0644	putative fimbrial protein	28	42	0.0011403
	614019	614189		+	-	STM14_0645	hypothetical protein	4	3	1
614252			614328	+	argU	STM14_0646	Arg tRNA	40	37	1
614475	614475	614287	614287	-	-	STM14_0647	integrase	21	32	0.0792967
2925665	2925700	2926296	2926296	+	-	STM14_06470	P4-type integrase	84	91	0.162338
	615283	615441		+	-	STM14_0649	hypothetical protein	0	0	1
	617150	615498		-	-	STM14_0650	putative inner membrane protein	10	16	1
	618057	617131		-	yfdH	STM14_0651	putative glycosyltransferase	16	36	1.66396e-10
618429	618416	618054		-	gtrA	STM14_0652	putative glycosyl translocase	27	86	7.36867e-23
618678			618750	+	-	STM14_0653	Xaa tRNA	1	4	1
	619613	619284		-	-	STM14_0655	sensor kinase	0	2	1
	620806	619952		-	-	STM14_0657	putative transcriptional regulator	4	6	1
	621022	622347		+	-	STM14_0658	pyridine nucleotide-disulfide oxidoreductase	13	15	1
	622520	622266		-	-	STM14_0659	hypothetical protein	5	7	1
	622504	622740		+	-	STM14_0660	hypothetical protein	3	2	1
	622753	623313		+	-	STM14_0661	putative inner membrane protein	3	3	1
3584238			3584163	-	-	STM14_06610	Glu tRNA	204	523	5.40476e-15
624721	624567	623392	623387	-	-	STM14_0662	putative DNA repair ATPase	116	96	0.934812
624879	624893	626287	626287	+	pheP	STM14_0663	phenylalanine transporter	34	35	0.284301
627576	627576	626329	626329	-	ybdG	STM14_0664	hypothetical protein	91	67	1
627603	627603	627788		+	-	STM14_0665	hypothetical protein	24	24	1
627887	627887	629857	629911	+	apeE	STM14_0666	outer membrane esterase	58	54	0.349074
	630024	632753	632753	+	-	STM14_0667	putative inner membrane protein	27	25	1
	633867	632881		-	-	STM14_0668	putative phosphosugar isomerase	0	2	1
	634977	633934		-	-	STM14_0669	putative inner membrane protein	1	1	1
	635864	635010		-	-	STM14_0670	putative PTS system mannose-specific enzyme IID	3	3	1
	636610	635867		-	-	STM14_0671	putative inner membrane protein	0	1	1
	637095	636625		-	-	STM14_0672	putative PTS system mannose-specific enzyme IIAB	1	1	1
	637522	637073		-	-	STM14_0673	putative PTS system mannose-specific enzyme IIAB	0	1	1
638426	638375	637722	637722	-	nfnB	STM14_0674	dihydropteridine reductase	275	192	1
	638840	638472	638458	-	ybdF	STM14_0675	hypothetical protein	78	58	1
639521	639421	638840		-	-	STM14_0676	putative regulatory protein	39	48	0.0239911
639557	639577	639684	639709	+	-	STM14_0677	hypothetical protein	495	342	1
639710	639710	640051	640053	+	-	STM14_0678	putative regulatory protein	199	144	1
	640305	640057		-	ybdJ	STM14_0679	putative inner membrane protein	15	19	1
641495	641490	640372	640372	-	ybdK	STM14_0680	carboxylate-amine ligase	42	43	0.269773
	642206	641502		-	entD	STM14_0681	phosphopantetheinyltransferase component of enterobactin synthase multienzyme complex	1	1	1
	644507	642252		-	fepA	STM14_0682	outer membrane receptor FepA	10	11	1
	644635	644504		-	-	STM14_0683	hypothetical protein	3	9	1
	644696	645910		+	fes	STM14_0684	enterobactin/ferric enterobactin esterase	7	9	1
	645941	646159		+	ybdZ	STM14_0685	putative cytoplasmic protein	6	6	1
	646156	650040		+	entF	STM14_0686	enterobactin synthase subunit F	3	5	1
650290	650290	651426	651426	+	fepE	STM14_0687	ferric enterobactin transport protein FepE	96	93	0.262298
	652273	651479		-	fepC	STM14_0688	iron-enterobactin transporter ATP-binding protein	3	3	1
	653259	652270		-	fepG	STM14_0689	iron-enterobactin transporter permease	1	1	1
	654266	653259		-	fepD	STM14_0690	iron-enterobactin transporter membrane protein	1	3	1
	654377	655621		+	ybdA	STM14_0691	enterobactin exporter EntS	9	8	1
	656640	655684		-	fepB	STM14_0692	iron-enterobactin transporter periplasmic binding protein	8	6	1
	656949	658124		+	entC	STM14_0693	isochorismate synthase	3	4	1
	658134	659744		+	entE	STM14_0694	enterobactin synthase subunit E	2	2	1
	659758	660615		+	entB	STM14_0695	2,3-dihydro-2,3-dihydroxybenzoate synthetase	7	5	1
	660615	661370		+	entA	STM14_0696	2,3-dihydroxybenzoate-2,3-dehydrogenase	5	6	1
661373	661373	661786		+	ybdB	STM14_0697	hypothetical protein	23	24	1
661861	661861	661971		+	-	STM14_0698	hypothetical protein	382	474	0.0371375
	661968	664073	664073	+	cstA	STM14_0699	carbon starvation protein	572	580	1
664074	664137	664334	664390	+	ybdD	STM14_0700	putative cytoplasmic protein	206	306	0.00132415
	665458	664370	664370	-	ybdH	STM14_0701	hypothetical protein	20	19	1
	665585	666745		+	ybdL	STM14_0702	putative aminotransferase	11	12	1
	667363	666746	666746	-	ybdM	STM14_0703	putative transcriptional regulator	84	63	1
	668571	667336		-	ybdN	STM14_0704	putative 3'-phosphoadenosine 5'-phosphosulfate sulfotransferase	36	24	1
669656	669639	668737	668737	-	ybdO	STM14_0705	putative transcriptional regulator	103	78	1
670702	670702	669956	669956	-	dsbG	STM14_0706	disulfide isomerase/thiol-disulfide oxidase	86	88	0.303603
670774	671143	671706	671740	+	ahpC	STM14_0707	alkyl hydroperoxide reductase subunit C	3289	4251	0.430379
671774	671831	673513	673515	+	ahpF	STM14_0708	alkyl hydroperoxide reductase F52a subunit	1836	1662	1
	673845	674405		+	-	STM14_0709	putative anaerobic dehydrogenase component	4	4	1
	674398	676677		+	-	STM14_0710	putative oxidoreductase protein	12	12	1
	676674	677033		+	-	STM14_0711	molybdopterin-containing oxidoreductase iron-sulfur subunit	7	6	1
	677033	677800		+	-	STM14_0712	putative hydrogenase protein	19	22	1
678362	678296	677868	677868	-	ybdQ	STM14_0713	putative universal stress protein	733	767	0.173935
	678228	678434		+	-	STM14_0714	hypothetical protein	5	4	1
	678539	678399		-	-	STM14_0715	hypothetical protein	3	7	1
678504	678519	679757	679808	+	ybdR	STM14_0716	putative dehydrogenase	41	50	0.0391446
	680250	679840	679840	-	rnk	STM14_0717	nucleoside diphosphate kinase regulator	19	24	1
681291	681291	680485	680485	-	rna	STM14_0718	ribonuclease I	159	185	0.0331042
	682864	681401		-	citT	STM14_0719	citrate/succinate transport antiport protein	1	2	1
	683798	682902		-	citG	STM14_0720	triphosphoribosyl-dephospho-CoA synthase	0	0	1
	684321	683770		-	citX	STM14_0721	2'-(5''-triphosphoribosyl)-3'-dephospho-CoA:apo- citrate lyase	0	0	1
	685854	684325		-	citF	STM14_0722	citrate lyase subunit alpha/citrate-ACP transferase	0	0	1
	686772	685864		-	citE	STM14_0723	citrate lyase subunit beta	0	0	1
	687065	686769		-	citD	STM14_0724	citrate lyase subunit gamma	0	0	1
	688138	687062		-	citC	STM14_0725	citrate lyase synthetase	0	0	1
	688331	688513		+	-	STM14_0726	hypothetical protein	1	2	1
688523	688523	690184		+	dpiB	STM14_0727	sensory histidine kinase	23	22	1
	690153	690833	690833	+	dpiA	STM14_0728	two-component response regulator DpiA	37	24	1
	692272	690887		-	dcuC	STM14_0729	C4-dicarboxylate transporter DcuC	4	4	1
	692333	692443		+	-	STM14_0730	hypothetical protein	0	0	1
692647	692651	693223	693275	+	pagP	STM14_0731	palmitoyl transferase for Lipid A	130	101	1
693370	693411	693620	693632	+	cspE	STM14_0732	cold shock protein CspE	2937	4061	0.210857
694061	694061	693678	693678	-	ccrB	STM14_0733	camphor resistance protein CrcB	20	24	1
694120	694152	694940	694968	+	ybeM	STM14_0734	putative hydrolase	56	47	0.962249
694969	694969	695076		+	-	STM14_0735	hypothetical protein	478	519	0.173689
	695069	695272	695272	+	tatE	STM14_0736	twin arginine translocase protein E	735	777	0.111001
696339	696323	695358	695358	-	lipA	STM14_0737	lipoyl synthase	251	187	1
696511	696498	696364	696360	-	-	STM14_0738	hypothetical protein	75	65	1
697488	697482	696529	696521	-	ybeF	STM14_0739	putative DNA-binding transcriptional regulator	125	98	1
697727	697727	697584	697565	-	-	STM14_0740	hypothetical protein	435	223	0.267659
698441	698425	697784	697784	-	lipB	STM14_0741	lipoyltransferase	70	64	0.572631
	698354	698719		+	-	STM14_0742	hypothetical protein	10	12	1
698804	698788	698525	698525	-	ybeD	STM14_0743	hypothetical protein	275	380	0.00167757
700247	700108	698897	698897	-	dacA	STM14_0744	D-alanyl-D-alanine carboxypeptidase	103	87	0.872723
	700128	700277		+	-	STM14_0745	hypothetical protein	3	3	1
701393	701393	700248	700248	-	rlpA	STM14_0746	rare lipoprotein A	89	81	0.472246
702516	702516	701404	701394	-	mrdB	STM14_0747	cell wall shape-determining protein	74	75	0.203432
704450	704420	702519	702517	-	mrdA	STM14_0748	penicillin-binding protein 2	57	56	0.249841
704921	704918	704451	704451	-	ybeA	STM14_0749	SPOUT methyltransferase superfamily protein	325	349	0.0883854
705483	705239	704922	704922	-	ybeB	STM14_0750	hypothetical protein	333	399	0.0166613
	706176	705568		-	cobC	STM14_0751	alpha ribazole-5'-P phosphatase	24	27	1
706260	706273	707367	707381	+	cobD	STM14_0752	threonine-phosphate decarboxylase	92	85	0.427523
	707983	707342	707342	-	nadD	STM14_0753	nicotinic acid mononucleotide adenylyltransferase	37	35	0.308623
	709016	707985	707984	-	holA	STM14_0754	DNA polymerase III subunit delta	116	99	0.716207
709620	709606	709016		-	rlpB	STM14_0755	LPS-assembly lipoprotein RplB	194	164	0.732454
712261	712203	709621	709621	-	-	STM14_0756	hypothetical protein	174	170	0.923535
	712491	712781		+	-	STM14_0757	putative hydrolase	6	8	1
	712798	713970		+	-	STM14_0758	putative hydrolase	6	6	1
714020	714020	714973	715014	+	-	STM14_0759	2-keto-3-deoxygluconate permease	42	40	0.495568
715023	715041	716969	716969	+	-	STM14_0760	putative sigma-54 dependent transcriptional regulator	66	56	0.842786
717046	717062	717535	717561	+	ybeL	STM14_0761	hypothetical protein	639	585	0.476598
718569	718569	717574	717545	-	ybeQ	STM14_0762	hypothetical protein	30	31	1
	718694	719401		+	ybeR	STM14_0763	putative cytoplasmic protein	17	16	1
	719398	720831		+	ybeS	STM14_0764	putative molecular chaperone	7	7	1
	721536	723008		+	ybeV	STM14_0766	putative molecular chaperone	8	8	1
724731	724709	723030	723030	-	hscC	STM14_0767	putative heatshock protein	42	36	0.997566
726054	726023	724785	724785	-	-	STM14_0768	putative cytoplasmic protein	54	57	0.231734
726997	726990	726055	726055	-	rihA	STM14_0769	ribonucleoside hydrolase 1	56	74	0.00758234
	727832	727107	727107	-	gltL	STM14_0770	glutamate/aspartate transporter	131	98	1
	728506	727832		-	gltK	STM14_0771	glutamate/aspartate transporter	102	78	1
729246	729246	728506		-	gltJ	STM14_0772	glutamate/aspartate transporter	125	109	0.648147
730408	730332	729406	729288	-	gltI	STM14_0773	glutamate and aspartate transporter subunit	1300	1298	1
730309	730309	730596	730649	+	-	STM14_0774	hypothetical protein	17	32	0.00335024
732218	732207	730669	730669	-	lnt	STM14_0775	apolipoprotein N-acyltransferase	83	73	0.648544
	733105	732227	732227	-	ybeX	STM14_0776	putative transport protein	234	274	0.0502508
733251	733251	733102		-	-	STM14_0777	hypothetical protein	287	371	0.0209808
	733736	733263	733253	-	ybeY	STM14_0778	putative metalloprotease	586	622	0.170729
734831	734818	733733		-	phoL	STM14_0779	putative phosphate starvation-inducible protein	224	298	0.00921753
734957	734957	734838		-	-	STM14_0780	hypothetical protein	19	23	1
736433	736408	734984	734984	-	miaB	STM14_0781	rRNA modification protein	108	95	0.533338
736551	736552	737727	737757	+	ubiF	STM14_0782	2-octaprenyl-3-methyl-6-methoxy-1,4-benzoquinol hydroxylase	65	80	0.0146923
	738369	737794		-	-	STM14_0783	putative inner membrane protein	3	4	1
738579			738505	-	glnX	STM14_0784	Gln tRNA	98	450	4.23513e-50
738697			738623	-	glnV	STM14_0785	Gln tRNA	176	530	1.80845e-21
738820			738744	-	metU	STM14_0786	Met tRNA	994	1335	0.00275885
738910			738836	-	glnW	STM14_0787	Gln tRNA	302	685	1.2449e-12
739020			738946	-	glnU	STM14_0788	Gln tRNA	538	902	2.35798e-05
739128			739044	-	leuW	STM14_0789	Leu tRNA	2060	3248	3.27356e-05
739213			739137	-	metT	STM14_0790	Met tRNA	2434	2730	0.0715789
739310	739310	739477	739477	+	-	STM14_0791	hypothetical protein	97	117	0.0521717
741106	741100	739436	739436	-	asnB	STM14_0792	asparagine synthetase B	40	43	0.188194
742156	742142	741390	741388	-	nagD	STM14_0793	UMP phosphatase	70	60	0.95431
743413	743409	742189	742189	-	nagC	STM14_0794	N-acetylglucosamine operon transcriptional repressor	74	66	0.557334
744568	744568	743414	743414	-	nagA	STM14_0795	N-acetylglucosamine-6-phosphate deacetylase	82	81	0.235656
745461	745428	744628	744628	-	nagB	STM14_0796	glucosamine-6-phosphate deaminase	104	106	0.182016
745595	745595	745470		-	-	STM14_0797	hypothetical protein	26	28	1
745740	745755	747707	747707	+	nagE	STM14_0798	N-acetyl glucosamine specific PTS system components IIABC	88	83	0.325619
747899	747918	749585	749585	+	glnS	STM14_0799	glutaminyl-tRNA synthetase	182	199	0.127121
	749621	749734		+	-	STM14_0800	hypothetical protein	0	1	1
749864	749864	750154		+	-	STM14_0801	hypothetical protein	280	328	0.033502
	750031	751437	751437	+	ybfM	STM14_0802	putative outer membrane protein	84	80	0.341407
751487	751487	751819	751819	+	ybfN	STM14_0803	putative lipoprotein	27	22	1
	753172	751868		-	citA	STM14_0804	citrate-proton symporter	5	5	1
	754362	753223		-	citB	STM14_0805	citrate utilization protein b	9	4	1
	755752	754349		-	-	STM14_0806	tricarballylate dehydrogenase	5	4	1
756832	756776	755850	755850	-	-	STM14_0807	putative transcriptional regulator	39	39	0.380994
757516	757343	756891	756891	-	fur	STM14_0808	ferric uptake regulator	794	754	0.277547
	757442	757591		+	-	STM14_0809	hypothetical protein	14	12	1
758254	758254	757625	757602	-	fldA	STM14_0810	flavodoxin FldA	419	379	0.614337
	758599	758318		-	ybfE	STM14_0811	LexA regulated protein	18	21	1
	758607	758720		+	-	STM14_0812	hypothetical protein	9	8	1
	759503	758733	758733	-	ybfF	STM14_0813	hypothetical protein	25	25	1
759548	759655	760230	760230	+	seqA	STM14_0814	replication initiation regulator SeqA	307	295	0.295199
760231	760255	761895	761895	+	pgm	STM14_0815	phosphoglucomutase	236	209	0.368811
762495	762495	762010	762010	-	-	STM14_0816	putative cytoplasmic protein	61	60	0.295582
	763879	762560	762560	-	potE	STM14_0817	putrescine transporter	50	40	1
766166	766074	763876		-	speF	STM14_0818	ornithine decarboxylase	162	48	1.27465e-08
766570	766318	766193	766170	-	-	STM14_0819	hypothetical protein	520	165	0.000131406
	766472	766585		+	-	STM14_0820	hypothetical protein	2	1	1
	767513	766836	766836	-	kdpE	STM14_0821	DNA-binding transcriptional activator KdpE	17	17	1
	770194	767510		-	kdpD	STM14_0822	sensor protein KdpD	12	14	1
	770775	770191		-	kdpC	STM14_0823	potassium-transporting ATPase subunit C	11	13	1
	772832	770784		-	kdpB	STM14_0824	potassium-transporting ATPase subunit B	1	2	1
	774532	772853		-	kdpA	STM14_0825	potassium-transporting ATPase subunit A	1	1	1
	774729	774532		-	-	STM14_0826	K+-transporting ATPase subunit F	2	1	1
774937	774958	775164	775164	+	ybfA	STM14_0827	hypothetical protein	46	63	0.0431557
	775275	776696	776696	+	phrB	STM14_0828	deoxyribodipyrimidine photolyase	28	24	1
	778216	776735		-	ybgH	STM14_0829	POT family transport protein	12	12	1
778518	778545	779288	779291	+	ybgI	STM14_0830	putative hydrolase-oxidase	89	98	0.141867
779301	779304	779960		+	ybgJ	STM14_0831	putative carboxylase	75	67	0.636865
	779954	780886		+	ybgK	STM14_0832	putative carboxylase	49	46	0.5512
	780876	781610	781610	+	ybgL	STM14_0833	hypothetical protein	47	43	0.520165
	781934	782065		+	-	STM14_0834	putative cytoplasmic protein	7	13	1
782125	782125	782691	782691	+	-	STM14_0835	putative phage integrase	40	45	0.0582605
	783151	783486		+	-	STM14_0836	putative inner membrane protein	15	21	1
	783488	784228		+	-	STM14_0837	putative cytoplasmic protein	3	5	1
	784514	785665		+	-	STM14_0838	putative UDP-galactopyranose mutase	3	3	1
	785662	786558		+	-	STM14_0839	putative glycosyl transferase	3	3	1
	786571	787704		+	-	STM14_0840	putative glycosyl transferase	3	3	1
	787833	788603		+	-	STM14_0841	ABC transporter permease	1	2	1
	788607	789317		+	-	STM14_0842	putative ABC-type polysaccharide/polyol phosphate transport system ATPase component	5	5	1
	789411	791189		+	-	STM14_0843	putative glycosyltransferase	1	2	1
	791382	792215		+	-	STM14_0844	putative glycosyltransferase	1	2	1
	792273	794168		+	-	STM14_0845	putative glycosyl transferase	3	4	1
794236	794236	794373	794421	+	-	STM14_0846	putative cytoplasmic protein	81	135	0.000323051
794422	794422	795213	795213	+	nei	STM14_0847	endonuclease VIII	86	85	0.364443
	796314	795268	795268	-	abrB	STM14_0848	putative transport protein	39	26	1
798078	797734	796451	796451	-	gltA	STM14_0849	type II citrate synthase	689	639	1
797694	797694	798080	798080	+	-	STM14_0850	putative inner membrane protein	15	33	7.05877e-06
798260	798489	798878		+	sdhC	STM14_0851	succinate dehydrogenase cytochrome b556 large membrane subunit	2540	2053	1
	798872	799219		+	sdhD	STM14_0852	succinate dehydrogenase cytochrome b556 small membrane subunit	1965	1680	1
	799219	800985	800991	+	sdhA	STM14_0853	succinate dehydrogenase flavoprotein subunit	876	772	1
800999	800999	801718	801850	+	sdhB	STM14_0854	succinate dehydrogenase iron-sulfur subunit	1325	1167	1
801993	802242	805043	805057	+	kgd	STM14_0855	alpha-ketoglutarate decarboxylase	1059	920	1
805058	805058	806266	806330	+	sucB	STM14_0856	dihydrolipoamide acetyltransferase	1321	977	0.908748
806333	806408	807574		+	sucC	STM14_0857	succinyl-CoA synthetase subunit beta	1027	868	1
	807574	808443	808443	+	sucD	STM14_0858	succinyl-CoA synthetase subunit alpha	455	420	0.299067
	808472	808597		+	-	STM14_0859	hypothetical protein	13	19	1
	809962	809819		-	-	STM14_0860	hypothetical protein	8	19	1
809746	810026	811594	811594	+	cydA	STM14_0861	cytochrome d terminal oxidase polypeptide subunit I	1229	1052	1
811595	811610	812749	812749	+	cydB	STM14_0862	cytochrome d terminal oxidase polypeptide subunit II	1021	892	1
812750	812764	812877		+	ybgT	STM14_0863	putative outer membrane lipoprotein	1410	1515	0.080345
	812877	813017		+	-	STM14_0864	hypothetical protein	285	293	0.283943
	813014	813295	813295	+	ybgE	STM14_0865	hypothetical protein	113	131	0.0811691
813425	813524	813928		+	ybgC	STM14_0866	acyl-CoA thioester hydrolase YbgC	93	111	0.0600717
	813925	814617	814620	+	tolQ	STM14_0867	colicin uptake protein TolQ	139	110	1
814621	814621	815049	815052	+	tolR	STM14_0868	colicin uptake protein TolR	139	98	1
815099	815114	816337	816356	+	tolA	STM14_0869	cell envelope integrity inner membrane protein TolA	61	42	1
816444	816461	817753	817780	+	tolB	STM14_0870	translocation protein TolB	431	433	1
817781	817788	818312	818312	+	pal	STM14_0871	peptidoglycan-associated outer membrane lipoprotein	399	521	0.00837182
818313	818322	819110	819111	+	ybgF	STM14_0872	hypothetical protein	146	175	0.0148485
	819254	818715		-	-	STM14_0873	hypothetical protein	5	7	1
819275			819350	+	lysT	STM14_0874	Lys tRNA	1079	1295	0.023163
819482			819557	+	valT	STM14_0875	Val tRNA	1353	1462	0.0890278
819561			819636	+	lysW	STM14_0876	Lys tRNA	488	725	0.00134275
819686			819761	+	lysY	STM14_0877	Lys tRNA	437	762	6.88724e-06
819896			819971	+	lysZ	STM14_0878	Lys tRNA	132	389	9.5161e-19
	820322	820227		-	-	STM14_0879	hypothetical protein	0	0	1
	820575	821618		+	nadA	STM14_0880	quinolinate synthetase	13	12	1
821631	821643	822362	822362	+	pnuC	STM14_0881	nucleoside/purine/pyrimidine transporter	25	29	1
823297	823297	822359	822359	-	ybgR	STM14_0882	zinc transporter ZitB	41	33	1
823941	823794	823408	823370	-	ybgS	STM14_0883	hypothetical protein	668	883	0.0139024
824061	824114	825166	825166	+	aroG	STM14_0884	phospho-2-dehydro-3-deoxyheptonate aldolase	157	176	0.0452917
825805	825805	825260	825260	-	-	STM14_0885	fumarate hydratase	35	31	0.692273
	826665	825820	825820	-	-	STM14_0886	fumarate hydratase	17	15	1
826780	826795	827685	827685	+	-	STM14_0887	transcriptional regulator	31	35	0.0956096
	828669	827686		-	-	STM14_0888	transcriptional regulator	6	4	1
	828913	830160		+	-	STM14_0889	putative cation transporter	0	1	1
	830210	830455		+	dcoC	STM14_0890	oxaloacetate decarboxylase subunit gamma	1	1	1
	832259	833560		+	dcoB	STM14_0892	oxaloacetate decarboxylase subunit beta	3	2	1
	833679	834377		+	-	STM14_0893	putative cytoplasmic protein	1	3	1
	834757	835836		+	-	STM14_0894	putative ABC transport protein	7	7	1
	835836	836612		+	-	STM14_0895	putative ABC-type cobalamin/Fe3+-siderophore transport component	5	4	1
837455	837455	836703	836703	-	gpmA	STM14_0896	phosphoglyceromutase	677	764	0.742788
837664	837664	837473	837456	-	-	STM14_0897	hypothetical protein	41	70	0.000845958
	838719	837679	837668	-	galM	STM14_0898	aldose 1-epimerase	270	294	0.136405
839863	839861	838713		-	galK	STM14_0899	galactokinase	192	262	0.00369112
840910	840910	839864	839864	-	galT	STM14_0900	galactose-1-phosphate uridylyltransferase	465	549	0.577766
841963	841937	840921	840911	-	galE	STM14_0901	UDP-galactose-4-epimerase	313	444	0.0036807
	843068	842160		-	-	STM14_0902	putative inner membrane protein	8	5	1
	843123	843230		+	-	STM14_0903	hypothetical protein	0	0	1
	844714	843239	843239	-	modF	STM14_0904	putative molybdenum transport ATP-binding protein ModF	37	32	0.759859
845570	845570	844782	844779	-	modE	STM14_0905	DNA-binding transcriptional regulator ModE	61	60	0.380994
845597	845597	845848	845848	+	-	STM14_0906	hypothetical protein	112	132	0.0570237
845934	846015	846788		+	modA	STM14_0907	molybdate transporter periplasmic protein	167	139	0.923535
	846788	847477	847478	+	modB	STM14_0908	molybdate ABC transporter permease	97	71	1
847480	847480	848538	848538	+	modC	STM14_0909	molybdate transporter ATP-binding protein	112	85	1
849357	849357	848539	848539	-	ybhA	STM14_0910	phosphotransferase	68	75	0.167653
849505	849521	850516	850520	+	ybhE	STM14_0911	6-phosphogluconolactonase	61	67	0.162182
851943	851943	850660	850660	-	ybhC	STM14_0912	putative pectinesterase	50	51	0.319089
852150	852181	853404		+	hutI	STM14_0913	imidazolonepropionase	74	89	0.0213216
	853401	854342	854343	+	hutG	STM14_0914	formimidoylglutamase	75	74	0.348769
854387	854387	855112	855112	+	hutC	STM14_0915	histidine utilization repressor	31	26	0.811372
	856996	858516	858516	+	hutH	STM14_0917	histidine ammonia-lyase	21	12	1
859077	859077	858601	858601	-	ybhB	STM14_0918	putative kinase inhibitor protein	57	46	0.838307
	860424	859135		-	bioA	STM14_0919	adenosylmethionine-8-amino-7-oxononanoate aminotransferase	3	2	1
	860511	861551		+	bioB	STM14_0920	biotin synthetase	4	2	1
	861548	862705		+	bioF	STM14_0921	8-amino-7-oxononanoate synthase	0	0	1
	862689	863444		+	bioC	STM14_0922	biotin biosynthesis protein BioC	1	2	1
	863437	864123		+	bioD_1	STM14_0923	dithiobiotin synthetase	1	1	1
	864209	864493		+	-	STM14_0924	hypothetical protein	6	7	1
864550	864550	864777		+	-	STM14_0925	hypothetical protein	54	28	0.149224
	864774	866795	866796	+	uvrB	STM14_0926	excinuclease ABC subunit B	174	121	1
	926970	927134		+	-	STM14_1000	hypothetical protein	0	1	1
	927233	927748		+	-	STM14_1001	putative cytoplasmic protein	7	3	1
	927666	928520		+	-	STM14_1002	putative electron transfer protein beta subunit	14	7	1
	928531	929478		+	-	STM14_1003	putative electron transfer protein alpha subunit	11	8	1
	929772	930935	930935	+	-	STM14_1005	putative acyl-CoA dehydrogenase	20	20	1
	931243	931103		-	-	STM14_1006	hypothetical protein	0	0	1
	931384	933069		+	-	STM14_1007	putative dehydrogenase	16	14	1
934062	933965	933075	933075	-	-	STM14_1008	putative transcriptional regulator	61	52	0.895931
934655	934655	934230	934104	-	-	STM14_1009	putative inner membrane protein	77	65	0.706489
	934780	934917		+	-	STM14_1010	hypothetical protein	31	23	1
935002	935002	935682	935682	+	-	STM14_1011	hypothetical protein	22	15	1
936354	936305	935679	935658	-	yliJ	STM14_1012	putative glutathione S-transferase	221	211	0.30682
936445	936549	937751	937775	+	dacC	STM14_1013	D-alanyl-D-alanine carboxypeptidase	131	124	0.289498
938625	938554	937796	937796	-	deoR	STM14_1014	DNA-binding transcriptional repressor DeoR	72	85	0.0733606
939354	939234	938626	938626	-	ybjG	STM14_1015	undecaprenyl pyrophosphate phosphatase	68	63	0.59252
939547	939547	940779	940779	+	mdfA	STM14_1016	multidrug translocase	45	37	1
	941648	940833	940833	-	-	STM14_1017	putative hydrolase	21	21	1
	942856	941645		-	-	STM14_1018	putative transport protein/regulator	32	26	0.95358
	942902	943027		+	-	STM14_1019	hypothetical protein	11	9	1
	943024	943644		+	-	STM14_1020	putative regulatory protein	11	18	1
945446	945446	943761	943753	-	-	STM14_1021	hypothetical protein	79	65	0.933128
	945717	946094		+	ybjM	STM14_1022	putative inner membrane protein	15	22	1
946414	946389	946126	945894	-	grxA	STM14_1023	glutaredoxin	1467	2306	0.000112038
946542	946559	946849		+	ybjC	STM14_1024	hypothetical protein	79	90	0.0581233
	946833	947555	947584	+	mdaA	STM14_1025	nitroreductase A	45	43	0.365861
947599	947613	948515	948515	+	rimK	STM14_1026	ribosomal protein S6 modification protein	55	36	1
948600	948612	949088	949088	+	ybjN	STM14_1027	putative cytoplasmic protein	64	52	0.797865
949302	949437	950549	950549	+	potF	STM14_1028	putrescine ABC transporter periplasmic substrate-binding protein	51	43	1
950637	950637	951770	951770	+	potG	STM14_1029	putrescine ABC transporter ATP-binding protein	31	19	1
	951780	952733		+	potH	STM14_1030	putrescine ABC transporter membrane protein	13	8	1
	952730	953575		+	potI	STM14_1031	putrescine ABC transporter membrane protein	12	13	1
953639	953649	954122	954122	+	ybjO	STM14_1032	putative inner membrane protein	103	101	0.380994
	954165	955295	955295	+	rumB	STM14_1033	23S rRNA methyluridine methyltransferase	35	28	1
	955378	955569		+	-	STM14_1034	hypothetical protein	1	1	1
	955578	956921		+	ulaA_1	STM14_1035	PTS system ascorbate-specific transporter subunit IIC	5	3	1
956951	956951	957271		+	-	STM14_1036	putative inner membrane protein	21	19	1
	957281	958768		+	-	STM14_1037	putative sulfatase	14	14	1
	958965	958765		-	-	STM14_1038	hypothetical protein	5	3	1
	959718	958987	958987	-	artJ	STM14_1039	arginine transport system component	18	19	1
	960623	959955	959955	-	artM	STM14_1040	arginine transporter permease subunit ArtM	150	96	0.866451
961339	961339	960623		-	artQ	STM14_1041	arginine transporter permease subunit ArtQ	100	70	1
962077	962077	961346	961346	-	artI	STM14_1042	arginine transport system	201	151	1
962880	962823	962095	962078	-	artP	STM14_1043	arginine transporter ATP-binding subunit	163	151	0.411267
963587	963568	963053	963053	-	ybjP	STM14_1044	putative lipoprotein	316	301	0.283721
963661	963696	964019		+	orfB	STM14_1045	hypothetical protein	264	285	0.0979396
	964016	964846	964922	+	ybjR	STM14_1046	putative aminidase	63	76	0.0558333
965873	965856	964843	964843	-	-	STM14_1047	putative nucleoside-diphosphate-sugar epimerase	49	48	0.362325
	967385	965952		-	ybjT	STM14_1048	putative nucleoside-diphosphate-sugar epimerase	20	21	1
968412	968397	967396	967395	-	ltaA	STM14_1049	L-threonine aldolase	34	44	0.0175197
970158	970154	968436	968436	-	poxB	STM14_1050	pyruvate dehydrogenase	39	47	0.0415794
971283	971283	970312	970312	-	hcr	STM14_1051	HCP oxidoreductase	18	21	1
972944	972944	971292	971292	-	hcp	STM14_1052	hydroxylamine reductase	20	21	1
	972908	973111		+	-	STM14_1053	hypothetical protein	2	3	1
973996	973987	973088	973082	-	ybjE	STM14_1054	putative inner membrane protein	29	35	0.035395
	973986	974153		+	-	STM14_1055	hypothetical protein	2	4	1
974180	974189	975847	975860	+	ybjD	STM14_1056	hypothetical protein	47	42	0.605101
976813	976812	975844	975746	-	ybjX	STM14_1057	VirK-like protein	1411	1260	1
976827	976940	978058		+	ybjY	STM14_1058	macrolide transporter subunit MacA	116	124	0.0928328
	978055	980001	980019	+	ybjZ	STM14_1059	macrolide transporter ATP-binding /permease	51	52	0.193675
	980138	980013		-	-	STM14_1060	hypothetical protein	8	12	1
980033	980033	980176	980372	+	-	STM14_1061	hypothetical protein	97	123	0.0329394
980439	980352	980131		-	cspD	STM14_1062	stress response protein	450	474	0.122985
980623	980676	980996	981026	+	clpS	STM14_1063	ATP-dependent Clp protease adaptor protein ClpS	1509	1737	0.63317
981027	981027	983303	983303	+	clpA	STM14_1064	ATP-dependent Clp protease ATP-binding subunit	911	998	0.965802
983350	983350	983538		+	-	STM14_1065	hypothetical protein	77	64	1
	983495	983953	983953	+	tnpA_3	STM14_1066	transposase	101	102	0.290276
	984343	984062		-	-	STM14_1067	hypothetical protein	0	1	1
	985099	984416	984416	-	-	STM14_1068	putative integrase	23	23	1
985260	985260	985102	985102	-	-	STM14_1069	hypothetical protein	19	29	1
985671	985671	985270	985261	-	-	STM14_1070	putative cytoplasmic protein	70	87	0.0262912
985859			985772	-	serW	STM14_1071	Ser tRNA	298	1162	1.24305e-51
986704	986685	986008	986008	-	-	STM14_1072	SlsA	30	39	0.0135272
	987565	986705	986705	-	-	STM14_1073	putative cytoplasmic protein	21	23	1
987674	987674	988585	988620	+	-	STM14_1074	putative transcriptional regulator	34	37	0.162653
	988894	988676	988619	-	infA	STM14_1075	translation initiation factor IF-1	948	1046	0.100006
	989205	988822		-	-	STM14_1076	putative inner membrane protein	917	874	0.283943
989936	989910	989206		-	aat	STM14_1077	leucyl/phenylalanyl-tRNA--protein transferase	36	37	0.174725
	991676	989955	989937	-	cydC	STM14_1078	cysteine/glutathione ABC transporter membrane/ATP-binding protein	41	34	1
993460	993443	991677		-	cydD	STM14_1079	cysteine/glutathione ABC transporter membrane/ATP-binding protein	108	85	1
994548	994525	993557	993557	-	trxB	STM14_1080	thioredoxin reductase	793	676	1
	994946	994689		-	-	STM14_1081	hypothetical protein	4	7	1
	995142	994867		-	-	STM14_1082	hypothetical protein	12	23	1
994808	995071	995565	995565	+	lrp	STM14_1083	leucine-responsive transcriptional regulator	1006	954	1
995566	995700	999785	999799	+	ftsK	STM14_1084	DNA translocase FtsK	135	114	1
999879	999925	1000539	1000548	+	lolA	STM14_1085	outer-membrane lipoprotein carrier protein	194	212	0.0677711
1000549	1000549	1001892	1001931	+	ycaJ	STM14_1086	recombination factor protein RarA	109	111	0.162913
1001932	1001941	1002111	1002111	+	-	STM14_1087	hypothetical protein	2656	2922	0.569846
1002112	1002151	1003443	1003443	+	serS	STM14_1088	seryl-tRNA synthetase	585	568	1
1003655	1003680	1006124	1006134	+	dmsA	STM14_1089	anaerobic dimethyl sulfoxide reductase subunit A	353	346	0.922146
1006135	1006135	1006752	1006752	+	dmsB	STM14_1090	anaerobic dimethyl sulfoxide reductase subunit B	356	366	0.208247
1006753	1006754	1007617	1007646	+	dmsC	STM14_1091	anaerobic dimethyl sulfoxide reductase subunit C	262	259	0.292118
1007647	1007647	1007754	1007834	+	-	STM14_1092	hypothetical protein	181	218	0.034366
	1007968	1007837		-	-	STM14_1093	hypothetical protein	3	5	1
1007967	1007967	1009115	1009115	+	ycaD	STM14_1094	MFS family transporter	64	55	1
1009333	1009333	1010754		+	ycaM	STM14_1095	putative amino-acid transporter	33	27	1
1011959	1011844	1011047	1011047	-	pflA	STM14_1096	pyruvate formate lyase-activating enzyme 1	190	181	0.284712
1012289	1012289	1011963	1011962	-	-	STM14_1097	putative cytoplasmic protein	46	52	0.129147
1012371	1012420	1013379	1013379	+	-	STM14_1098	SopD-like protein	28	43	0.000269518
1015751	1015737	1013455	1013455	-	pflB	STM14_1099	pyruvate formate lyase I	533	405	0.944856
1016679	1016612	1015797	1015761	-	focA	STM14_1100	formate transporter	419	297	1
1018819	1018819	1017059	1017059	-	ycaO	STM14_1101	putative cytoplasmic protein	54	49	0.451481
	1018831	1018959		+	-	STM14_1102	hypothetical protein	10	7	1
	1018956	1019648		+	ycaP	STM14_1103	putative inner membrane protein	35	34	0.285988
	1019641	1019754		+	-	STM14_1104	hypothetical protein	13	9	1
1019798	1019834	1020922	1020922	+	serC	STM14_1105	phosphoserine aminotransferase	225	242	0.152069
1020947	1020993	1022276	1022276	+	aroA	STM14_1106	3-phosphoshikimate 1-carboxyvinyltransferase	70	59	0.876278
1022419	1022419	1023180	1023180	+	ycaL	STM14_1107	putative Zn-dependent protease	18	15	1
	1023381	1023127		-	-	STM14_1108	hypothetical protein	3	0	1
1023349	1023353	1024036	1024036	+	cmk	STM14_1109	cytidylate kinase	266	344	0.00792393
1024037	1024150	1025823	1025823	+	rpsA	STM14_1110	30S ribosomal protein S1	2287	2335	1
1025824	1025979	1026263	1026263	+	ihfB	STM14_1111	integration host factor subunit beta	311	254	1
	1026487	1028757		+	ycaI	STM14_1112	hypothetical protein	8	8	1
1028794	1028794	1030542		+	msbA	STM14_1113	lipid transporter ATP-binding/permease	152	136	0.660452
	1030539	1031516	1031516	+	lpxK	STM14_1114	tetraacyldisaccharide 4'-kinase	54	51	0.506512
1031560	1031560	1032792	1032792	+	ycaQ	STM14_1115	putative cytoplasmic protein	23	21	1
1032830	1032844	1033026		+	ycaR	STM14_1116	hypothetical protein	122	165	0.00470143
	1033023	1033769	1033774	+	kdsB	STM14_1117	3-deoxy-manno-octulosonate cytidylyltransferase	100	102	0.235569
	1033944	1033792		-	-	STM14_1118	hypothetical protein	4	9	1
1033954	1033980	1034873	1034873	+	-	STM14_1119	hypothetical protein	107	144	0.00129227
1035629	1035629	1034853	1034853	-	ycbC	STM14_1120	hypothetical protein	25	25	1
1035736	1035765	1036568		+	smtA	STM14_1121	putative metallothionein SmtA	142	209	8.45004e-05
	1036561	1037883		+	mukF	STM14_1122	condesin subunit F	53	70	0.00539238
	1037864	1038568		+	mukE	STM14_1123	condesin subunit E	134	162	0.0171372
	1038568	1043034	1043063	+	mukB	STM14_1124	cell division protein MukB	96	123	0.115196
1043225	1043379	1045220	1045229	+	ycbB	STM14_1125	hypothetical protein	81	95	0.0226513
1045274	1045480	1046028	1046028	+	ycbK	STM14_1126	putative outer membrane protein	518	447	0.795893
1046029	1046056	1046703	1046703	+	ycbL	STM14_1127	putative metallo-beta-lactamase	144	147	0.175505
1047977	1047955	1046765	1046765	-	aspC	STM14_1128	aromatic amino acid aminotransferase	356	330	0.721121
	1048126	1047995		-	-	STM14_1129	hypothetical protein	0	1	1
1049330	1049231	1048140	1048140	-	ompF	STM14_1130	outer membrane protein F	99	105	0.101815
	1049521	1049673		+	-	STM14_1131	hypothetical protein	5	4	1
1051298	1051238	1049838	1049838	-	asnS	STM14_1132	asparaginyl-tRNA synthetase	431	370	1
	1051426	1051307		-	-	STM14_1133	hypothetical protein	8	8	1
	1051900	1051439	1051439	-	-	STM14_1134	putative leucine response regulator	58	49	0.569687
1052118	1052118	1051897		-	-	STM14_1135	hypothetical protein	30	30	1
	1052217	1053431		+	-	STM14_1136	diaminopropionate ammonia-lyase	5	5	1
	1053504	1053662		+	-	STM14_1137	hypothetical protein	1	2	1
	1053676	1055112		+	-	STM14_1138	putative transcriptional regulator	4	4	1
1056506	1056392	1055190	1055190	-	pncB	STM14_1139	nicotinate phosphoribosyltransferase	59	53	0.789357
1057899	1057879	1056587	1056587	-	-	STM14_1140	integrase	146	143	0.265293
	1058172	1057924		-	-	STM14_1141	excisionase	8	6	1
	1058452	1058213		-	-	STM14_1142	hypothetical protein	8	6	1
	1059604	1058495		-	-	STM14_1143	hypothetical protein	10	10	1
	1062500	1059615		-	-	STM14_1144	exodeoxyribonuclease	6	6	1
	1062926	1062627		-	-	STM14_1145	hypothetical protein	5	9	1
	1063106	1062948		-	-	STM14_1146	hypothetical protein	6	8	1
	1063359	1063099		-	-	STM14_1147	hypothetical protein	3	5	1
1063819	1063819	1063409	1063409	-	-	STM14_1148	regulatory protein	367	406	0.0624584
	1063939	1064178		+	-	STM14_1149	hypothetical protein	12	14	1
	1064144	1064518		+	-	STM14_1150	regulatory protein	5	9	1
	1064603	1065586		+	-	STM14_1151	regulatory protein	1	2	1
	1065589	1066338		+	-	STM14_1152	putative replication protein	3	3	1
	1066349	1066696		+	-	STM14_1153	hypothetical protein	6	2	1
	1066693	1067004		+	-	STM14_1154	hypothetical protein	40	25	0.546235
1067081	1067082	1067372	1067452	+	-	STM14_1155	hypothetical protein	955	612	1
1067650	1067664	1067897	1067909	+	-	STM14_1156	hypothetical protein	62	69	0.182275
1067977	1068009	1068230	1068230	+	-	STM14_1157	hypothetical protein	118	114	0.25209
	1068313	1068915		+	-	STM14_1158	hypothetical protein	4	5	1
	1068921	1069121		+	-	STM14_1159	hypothetical protein	2	2	1
	1069124	1069735		+	-	STM14_1160	hypothetical protein	2	2	1
	1069732	1069878		+	-	STM14_1161	hypothetical protein	1	0	1
	1069868	1070665		+	-	STM14_1162	putative molecular chaperone	10	11	1
1070732	1070732	1071049	1071049	+	-	STM14_1163	hypothetical protein	266	319	0.0233133
	1071223	1071348		+	-	STM14_1164	hypothetical protein	0	1	1
1071962	1071933	1071484	1071400	-	-	STM14_1165	hypothetical protein	141	154	0.175988
1072980	1072980	1072294	1072294	-	gtgA	STM14_1166	bacteriophage virulence determinant	64	66	0.235074
	1073250	1073585		+	-	STM14_1167	hypothetical protein	10	8	1
	1073569	1074021		+	-	STM14_1168	lysozyme	15	12	1
	1074039	1074518		+	-	STM14_1169	hypothetical protein	6	4	1
1074726	1074726	1075259		+	-	STM14_1170	hypothetical protein	30	22	1
	1075216	1077354		+	-	STM14_1171	hypothetical protein	15	13	1
	1077554	1079101		+	-	STM14_1172	phage portal protein, lambda family	25	21	1
	1079016	1081106	1081106	+	-	STM14_1173	Clp protease-like protein	22	21	1
	1081197	1081520		+	-	STM14_1174	putative RecA/RadA recombinase	5	6	1
	1081513	1081812		+	-	STM14_1175	ATP-binding sugar transporter-like protein	10	10	1
	1081793	1082359		+	-	STM14_1176	minor tail protein	8	7	1
	1082356	1082757		+	-	STM14_1177	minor tail protein	10	12	1
	1082769	1083518		+	-	STM14_1178	major tail protein	14	15	1
	1083564	1083962		+	-	STM14_1179	minor tail protein	9	12	1
	1083959	1084288	1084288	+	-	STM14_1180	minor tail protein	24	26	1
	1084368	1087355		+	-	STM14_1181	minor tail protein	18	18	1
	1087352	1087684		+	-	STM14_1182	minor tail protein	7	8	1
1087783	1087783	1088280	1088280	+	-	STM14_1183	attachment/invasion protein	33	37	0.138861
1088953	1088930	1088397	1088397	-	sodC_1	STM14_1184	superoxide dismutase precursor	315	404	0.00570223
	1089020	1089715	1089715	+	-	STM14_1185	minor tail protein	29	29	1
1089725	1089725	1090462		+	-	STM14_1186	tail assembly protein	38	29	1
	1090360	1091064		+	-	STM14_1187	tail assembly protein	15	13	1
	1091136	1094486		+	-	STM14_1188	host specificity protein J	12	12	1
	1094525	1094767		+	-	STM14_1189	hypothetical protein	3	3	1
	1094821	1097259		+	-	STM14_1190	tail fiber protein	4	4	1
	1097259	1097840		+	-	STM14_1191	tail fiber assembly like-protein	9	6	1
	1097951	1097844		-	-	STM14_1192	tail fiber assembly protein	0	1	1
1098316	1098316	1099284	1099284	+	sseI	STM14_1193	secreted effector protein	41	33	1
	1100558	1099932		-	-	STM14_1195	hypothetical protein	7	6	1
	1100926	1100627		-	-	STM14_1196	hypothetical protein	11	12	1
1101610	1101597	1100911		-	-	STM14_1197	hypothetical protein	33	47	0.00167868
	1102059	1101868		-	-	STM14_1198	MsgA-like protein	1	1	1
1102463	1102486	1105098	1105098	+	pepN	STM14_1199	aminopeptidase N	101	111	0.125096
1105281	1105306	1106316	1106316	+	pyrD	STM14_1200	dihydroorotate dehydrogenase 2	143	91	1
	1106445	1106320		-	-	STM14_1201	hypothetical protein	1	2	1
1106382	1106482	1107024	1107024	+	ycbW	STM14_1202	putative cytoplasmic protein	325	293	0.494457
1108130	1108130	1107021	1107021	-	-	STM14_1203	putative iron-sulfur protein	17	15	1
1108229	1108229	1110337	1110337	+	ycbY	STM14_1204	23S rRNA m(2)G2445 methyltransferase	144	125	0.694064
1110350	1110350	1112257	1112257	+	uup	STM14_1205	ABC transporter ATPase	95	93	0.268521
1112272	1112272	1113525	1113525	+	pqiA	STM14_1206	paraquat-inducible protein A	49	49	0.393311
1113526	1113530	1115170		+	pqiB	STM14_1207	paraquat-inducible protein B	78	76	0.250193
	1115167	1115730	1115730	+	ymbA	STM14_1208	putative outer membrane protein	39	38	0.271878
	1116021	1115818		-	-	STM14_1209	hypothetical protein	5	13	1
1115877	1115985	1116152	1116188	+	rmf	STM14_1210	ribosome modulation factor	1185	2462	1.11559e-09
1116770	1116770	1116252	1116252	-	fabA	STM14_1211	3-hydroxydecanoyl-ACP dehydratase	254	291	0.0407151
1118620	1118599	1116839	1116771	-	lonH	STM14_1212	putative protease	126	117	0.44069
1118779	1118785	1119237	1119237	+	ycbG	STM14_1213	hypothetical protein	134	136	0.387488
1120543	1120361	1119309	1119309	-	ompA	STM14_1214	outer membrane protein A	6150	7112	0.346164
1121245	1121227	1120718	1120718	-	sulA	STM14_1215	SOS cell division inhibitor	55	58	0.136483
	1121352	1121248		-	-	STM14_1216	hypothetical protein	3	1	1
1121444	1121444	1122049	1122049	+	yccR	STM14_1217	putative DNA transformation protein	61	54	0.703778
1124189	1124189	1122036	1122036	-	yccS	STM14_1218	putative transporter	26	23	1
1124654	1124654	1124208	1124207	-	yccF	STM14_1219	hypothetical protein	41	48	0.0729126
1124766	1124778	1126832	1126847	+	helD	STM14_1220	DNA helicase IV	116	111	0.392251
1127344	1127326	1126868	1126824	-	mgsA	STM14_1221	methylglyoxal synthase	91	110	0.0559704
	1128083	1127421		-	yccT	STM14_1222	hypothetical protein	15	22	1
1128237	1128254	1128670	1128670	+	-	STM14_1223	putative cytoplasmic protein	71	79	0.111255
1129050	1129032	1128715	1128715	-	yccV	STM14_1224	putative inner membrane protein	166	163	0.391873
	1130301	1129090		-	yccW	STM14_1225	putative SAM-dependent methyltransferase	35	32	0.648544
1130516	1130516	1131064		+	-	STM14_1226	putative outer membrane protein	21	20	1
1131065	1131090	1131869	1131869	+	-	STM14_1227	regulatory protein	42	40	0.401654
1131870	1131918	1132199	1132199	+	yccX	STM14_1228	putative phosphohydrolase	56	66	0.0633131
1132543	1132525	1132196	1132170	-	yccK	STM14_1229	sulfurtransferase TusE	262	236	0.552403
1133278	1133271	1132612	1132612	-	yccA	STM14_1230	hypothetical protein	158	140	0.534522
1133666			1133753	+	serT	STM14_1231	Ser tRNA	130	196	0.00339938
1134395	1134395	1133892	1133892	-	pipA	STM14_1232	pathogenicity island-encoded protein A	117	89	1
	1135669	1134794	1134794	-	pipB	STM14_1233	secreted effector protein	21	16	1
	1135671	1135796		+	-	STM14_1234	hypothetical protein	0	0	1
	1135887	1136207		+	-	STM14_1235	putative inner membrane protein	1	1	1
1136565	1136558	1136217	1136217	-	pipC	STM14_1236	pathogenicity island-encoded protein C	211	176	1
1138309	1138260	1136575	1136567	-	sopB	STM14_1237	secreted effector protein	269	231	1
1138577	1138592	1138762	1138911	+	orfX	STM14_1238	putative cytoplasmic protein	1517	872	0.595741
	1138873	1138763	1138763	-	-	STM14_1239	putative cytoplasmic protein	36	33	1
1140544	1140544	1138982	1138982	-	pipD	STM14_1240	pathogenicity island-encoded protein D	221	218	0.228128
	1141988	1140624	1140624	-	copS	STM14_1241	copper resistance protein	19	17	1
1142686	1142661	1141981		-	copR	STM14_1242	transcriptional regulatory protein YedW	61	74	0.0521717
1142777	1142797	1143207	1143207	+	-	STM14_1243	hypothetical protein	217	178	1
	1143337	1143230		-	-	STM14_1244	hypothetical protein	12	21	1
	1143361	1143543	1143543	+	-	STM14_1245	hypothetical protein	20	19	1
	1144052	1143540		-	hpaC	STM14_1246	4-hydroxyphenylacetate catabolism	11	8	1
	1145632	1144070		-	hpaB	STM14_1247	4-hydroxyphenylacetate catabolism	5	3	1
	1146290	1145850	1145850	-	hpaR	STM14_1248	4-hydroxyphenylacetate catabolism	25	25	1
	1146388	1146275		-	-	STM14_1249	hypothetical protein	8	9	1
	1146565	1147854		+	hpaG	STM14_1250	4-hydroxyphenylacetate catabolism	10	8	1
	1147851	1149317		+	hpaE	STM14_1251	4-hydroxyphenylacetate catabolism	7	7	1
	1149319	1150170		+	hpaD	STM14_1252	4-hydroxyphenylacetate catabolism	10	9	1
1150180	1150180	1150560	1150560	+	hpaF	STM14_1253	4-hydroxyphenylacetate catabolism	17	11	1
	1150701	1150549		-	-	STM14_1254	hypothetical protein	0	1	1
	1150703	1151506		+	hpaH	STM14_1255	4-hydroxyphenylacetate catabolism	3	3	1
	1151517	1152308		+	hpaI	STM14_1256	4-hydroxyphenylacetate catabolism	5	4	1
	1152380	1153756		+	hpaX	STM14_1257	4-hydroxyphenylacetate catabolism	9	7	1
	1153766	1154662		+	hpaA	STM14_1258	4-hydroxyphenylacetate catabolism	5	4	1
	1154676	1155614		+	-	STM14_1259	hypothetical protein	6	4	1
	1155782	1155618		-	-	STM14_1260	hypothetical protein	0	1	1
	1156384	1156022		-	-	STM14_1261	hypothetical protein	10	13	1
	1156832	1156987		+	-	STM14_1262	hypothetical protein	2	2	1
	1157343	1157038	1157038	-	yccD	STM14_1263	chaperone-modulator protein CbpM	112	122	0.172539
1158330	1158263	1157343		-	cbpA	STM14_1264	curved DNA-binding protein CbpA	257	294	0.0705068
	1158577	1158383		-	-	STM14_1265	hypothetical protein	0	0	1
1158482	1158498	1158860	1158860	+	scsA	STM14_1266	suppression of copper sensitivity protein A	23	28	1
	1158909	1160795		+	scsB	STM14_1267	suppression of copper sensitivity protein	6	5	1
	1160792	1161415		+	scsC	STM14_1268	suppression of copper sensitivity protein	13	10	1
	1161405	1161911		+	scsD	STM14_1269	suppression of copper sensitivity protein	4	5	1
1162033	1162044	1163285	1163289	+	agp	STM14_1270	glucose-1-phosphatase/inositol phosphatase	158	222	0.00168365
1163546	1163546	1163319	1163319	-	yccJ	STM14_1271	hypothetical protein	1400	1431	0.203427
1164212	1164163	1163567	1163547	-	wraB	STM14_1272	TrpR binding protein WrbA	1374	1505	0.600593
1164294	1164294	1164521	1164521	+	-	STM14_1273	hypothetical protein	380	637	6.71323e-07
1164522	1164548	1164715	1164726	+	ymdF	STM14_1275	putative cytoplasmic protein	1983	2403	0.0338526
1164833	1164852	1165490	1165490	+	ycdC	STM14_1276	putative transcriptional repressor	42	39	0.33889
1165901	1165882	1165487	1165483	-	-	STM14_1277	hypothetical protein	80	87	0.167961
1169937	1169903	1165941	1165940	-	putA	STM14_1278	bifunctional proline dehydrogenase/pyrroline-5-carboxylate dehydrogenase	87	86	0.235615
	1170278	1170030		-	-	STM14_1279	hypothetical protein	2	2	1
	1170286	1170167		-	-	STM14_1280	hypothetical protein	2	2	1
1170325	1170325	1171833	1171833	+	putP	STM14_1281	major sodium/proline symporter	77	73	0.349614
1172319	1172347	1172457		+	-	STM14_1282	hypothetical protein	98	160	0.000610326
	1172451	1172747	1173144	+	-	STM14_1283	hypothetical protein	982	846	0.782587
1174534	1174501	1173620	1173620	-	-	STM14_1285	putative transcriptional regulator	270	225	0.852221
	1174679	1174783		+	-	STM14_1286	hypothetical protein	1	5	1
1176282	1176282	1174786	1174747	-	-	STM14_1287	putative sodium/glucose cotransporter	310	230	1
	1176314	1176421		+	-	STM14_1288	hypothetical protein	5	5	1
	1176605	1176396		-	-	STM14_1289	hypothetical protein	15	11	1
1177299	1177299	1176619	1176619	-	-	STM14_1290	N-acetylmannosamine-6-phosphate 2-epimerase	16	11	1
	1177520	1177413		-	-	STM14_1291	hypothetical protein	3	0	1
	1177573	1177704		+	-	STM14_1292	hypothetical protein	3	2	1
	1177805	1178965		+	-	STM14_1293	putative inner membrane protein	16	12	1
	1179011	1179703		+	-	STM14_1294	putative outer membrane protein	13	6	1
	1179986	1181266		+	-	STM14_1295	putative sialic acid transporter	9	8	1
1181280	1181280	1182383	1182384	+	-	STM14_1296	putative dehydrogenase	80	79	0.268293
1182990			1182903	-	serX	STM14_1297	Ser tRNA	283	1187	5.32351e-62
	1183228	1183064		-	-	STM14_1298	hypothetical protein	0	3	1
1183174	1183227	1184165	1184184	+	ycdW	STM14_1299	putative oxidoreductase	180	141	1
1184234	1184250	1184987	1185010	+	ycdX	STM14_1300	putative hydrolase	169	150	0.601356
1185011	1185011	1185565	1185570	+	ycdY	STM14_1301	putative oxidoreductase	258	215	0.88497
1185618	1185618	1186148	1186148	+	ycdZ	STM14_1302	putative inner membrane protein	58	64	0.128488
	1187020	1186187		-	csgG	STM14_1303	putative curli operon transcriptional regulator	5	6	1
	1187463	1187047		-	csgF	STM14_1304	curli assembly protein CsgF	3	1	1
	1187885	1187490		-	csgE	STM14_1305	curli assembly protein CsgE	6	2	1
	1188540	1187890		-	csgD	STM14_1306	DNA-binding transcriptional regulator CsgD	6	4	1
	1188696	1188559		-	-	STM14_1307	hypothetical protein	7	10	1
	1189040	1188894		-	-	STM14_1308	hypothetical protein	0	0	1
	1189295	1189750		+	csgB	STM14_1309	curlin minor subunit	1	1	1
	1189792	1190247		+	csgA	STM14_1310	cryptic curlin major subunit	2	3	1
	1190309	1190635		+	csgC	STM14_1311	putative autoagglutination protein	6	5	1
	1190766	1191086		+	ymdA	STM14_1312	hypothetical protein	20	19	1
1191156	1191175	1191714		+	-	STM14_1313	hypothetical protein	80	90	0.117879
	1191650	1193137	1193144	+	ymdC	STM14_1314	putative phospholipase	110	103	0.319089
1194308	1194308	1193154	1193154	-	mdoC	STM14_1315	glucans biosynthesis protein	28	25	1
	1194509	1194339		-	-	STM14_1316	hypothetical protein	6	9	1
1194533	1194580	1196115		+	mdoG	STM14_1317	glucan biosynthesis protein G	313	307	1
	1196108	1198651	1198651	+	mdoH	STM14_1318	glucosyltransferase MdoH	131	108	0.768489
	1198725	1198952		+	yceK	STM14_1319	hypothetical protein	7	9	1
1199342	1199327	1198953	1198848	-	msyB	STM14_1320	hypothetical protein	663	577	0.726336
1200629	1200623	1199409	1199371	-	yceE	STM14_1321	drug efflux system protein MdtG	22	25	1
	1200601	1201062		+	-	STM14_1322	hypothetical protein	2	3	1
1201698	1201698	1200778	1200778	-	htrB	STM14_1323	lipid A biosynthesis lauroyl acyltransferase	114	100	0.569805
	1201918	1202970	1202970	+	yceA	STM14_1324	hypothetical protein	24	21	1
	1203597	1203022		-	yceI	STM14_1325	hypothetical protein	13	15	1
	1204166	1203594		-	-	STM14_1326	putative inner membrane protein	8	6	1
	1204177	1204380		+	-	STM14_1327	hypothetical protein	2	3	1
	1204542	1204429		-	yceO	STM14_1328	putative inner membrane protein	2	6	1
1205718	1205701	1204583	1204583	-	solA	STM14_1329	N-methyltryptophan oxidase	113	116	0.167942
1206133	1206068	1205814	1205814	-	bssS	STM14_1330	biofilm formation regulatory protein BssS	368	321	0.640624
	1206603	1206358	1206358	-	dinI	STM14_1331	DNA damage-inducible protein I	37	24	0.665001
1207741	1207723	1206677	1206677	-	pyrC	STM14_1332	dihydroorotase	86	69	1
1208413	1208388	1207828	1207828	-	yceB	STM14_1333	hypothetical protein	370	431	0.0530634
1209187	1209160	1208513	1208460	-	grxB	STM14_1334	glutaredoxin	207	225	0.0802465
1210432	1210432	1209224		-	yceL	STM14_1335	multidrug resistance protein MdtH	21	22	1
1210627	1210669	1211253	1211253	+	rimJ	STM14_1336	ribosomal-protein-S5-alanine N-acetyltransferase	431	434	0.284712
1211265	1211289	1211936	1211937	+	yceH	STM14_1337	hypothetical protein	150	154	0.164352
1211938	1211938	1212861	1212861	+	mviM	STM14_1338	putative virulence protein	79	63	1
	1213159	1212983		-	-	STM14_1339	hypothetical protein	1	0	1
1213123	1213126	1214700	1214702	+	mviN	STM14_1340	putative virulence protein	39	35	0.835066
1215208	1215204	1214782	1214761	-	flgN	STM14_1341	putative FlgK/FlgL export chaperone	614	493	1
1215571	1215502	1215209	1215209	-	flgM	STM14_1342	anti-sigma-28 factor FlgM	1503	1102	1
	1216253	1215594	1215594	-	flgA	STM14_1343	flagellar basal body P-ring biosynthesis protein FlgA	16	13	1
	1216396	1216241		-	-	STM14_1344	flagellar basal body P-ring biosynthesis protein FlgA	8	9	1
1216392	1216410	1216826	1216829	+	flgB	STM14_1345	flagellar basal body rod protein FlgB	77	59	1
1216830	1216830	1217234	1217234	+	flgC	STM14_1346	flagellar basal body rod protein FlgC	39	32	1
1217235	1217246	1217944	1217944	+	flgD	STM14_1347	flagellar basal body rod modification protein	117	92	1
1217971	1217971	1219182	1219182	+	flgE	STM14_1348	flagellar hook protein FlgE	110	85	1
1219203	1219203	1219958	1219958	+	flgF	STM14_1349	flagellar basal body rod protein FlgF	79	59	1
1219972	1219972	1220754	1220754	+	flgG	STM14_1350	flagellar basal body rod protein FlgG	121	90	1
1220809	1220809	1221507	1221507	+	flgH	STM14_1351	flagellar basal body L-ring protein	38	31	0.803989
1221508	1221519	1222616		+	flgI	STM14_1352	flagellar basal body P-ring protein	42	35	1
	1222616	1223566	1223566	+	flgJ	STM14_1353	peptidoglycan hydrolase	51	43	0.915417
1223620	1223631	1225292	1225292	+	flgK	STM14_1354	flagellar hook-associated protein FlgK	1194	915	1
1225293	1225307	1226260	1226260	+	flgL	STM14_1355	flagellar hook-associated protein FlgL	853	607	1
	1226474	1226280		-	-	STM14_1356	hypothetical protein	1	2	1
1230050	1229720	1226517	1226517	-	rne	STM14_1357	ribonuclease E	174	156	1
1230294	1230294	1231253	1231253	+	rluC	STM14_1359	23S rRNA pseudouridylate synthase C	90	120	0.0022774
1231331	1231409	1232152	1232224	+	-	STM14_1360	putative inner membrane lipoprotein	100	88	0.778892
1232347	1232358	1232582	1232582	+	-	STM14_1361	hypothetical protein	70	63	0.884988
1233252	1233238	1232654	1232654	-	maf_1	STM14_1362	Maf-like protein	44	44	0.226413
1233309	1233436	1233957	1233968	+	yceD	STM14_1363	hypothetical protein	1700	1508	1
1233986	1234009	1234182	1234208	+	rpmF	STM14_1364	50S ribosomal protein L32	479	465	0.299596
1234300	1234316	1235395	1235474	+	plsX	STM14_1365	putative glycerol-3-phosphate acyltransferase PlsX	299	304	0.20782
1235475	1235475	1236428	1236443	+	fabH	STM14_1366	3-oxoacyl-ACP synthase	247	203	0.895931
1236444	1236444	1237373	1237385	+	fabD	STM14_1367	acyl carrier protein S-malonyltransferase	281	289	0.240275
1237386	1237386	1238120	1238120	+	fabG	STM14_1368	3-ketoacyl-ACP reductase	748	668	1
1238121	1238276	1238512	1238512	+	acpP	STM14_1369	acyl carrier protein	5948	5309	1
1238536	1238598	1239839	1239839	+	fabF	STM14_1370	3-oxoacyl-(acyl carrier protein) synthase II	526	447	1
1239938	1239963	1240772	1240772	+	pabC	STM14_1371	4-amino-4-deoxychorismate lyase	63	71	0.128933
1240775	1240775	1241797		+	yceG	STM14_1372	hypothetical protein	145	133	0.396085
	1241787	1242428		+	tdk_1	STM14_1373	thymidylate kinase	100	115	0.0871871
	1242425	1243429	1243429	+	holB	STM14_1374	DNA polymerase III subunit delta'	50	51	0.300841
1243430	1243440	1244237	1244237	+	ycfH	STM14_1375	putative metallodependent hydrolase	148	145	0.250979
	1244398	1244261		-	-	STM14_1376	hypothetical protein	0	2	1
1244504	1244532	1245965	1245965	+	ptsG	STM14_1377	glucose-specific PTS system IIBC components	154	124	1
	1248224	1246050		-	fhuE	STM14_1378	ferric-rhodotorulic acid outer membrane transporter	3	3	1
1248507	1248566	1248925	1248925	+	ycfF	STM14_1379	purine nucleoside phosphoramidase	473	466	0.224357
1248926	1248928	1249302	1249314	+	ycfL	STM14_1380	putative outer membrane lipoprotein	209	213	0.211702
1249316	1249316	1249954		+	ycfM	STM14_1381	putative outer membrane lipoprotein	201	191	0.341914
	1249935	1250759	1250769	+	thiK	STM14_1382	thiamine kinase	187	165	0.516042
1250770	1250770	1251795	1251809	+	nagZ	STM14_1383	beta-hexosaminidase	131	154	0.0299141
1251812	1251820	1252362	1252362	+	ycfP	STM14_1384	hypothetical protein	277	309	0.0570705
1252617	1252617	1253921	1253921	+	ndh	STM14_1385	respiratory NADH dehydrogenase 2	65	60	0.455795
1254081	1254100	1254639	1254639	+	ycfJ	STM14_1386	hypothetical protein	57	61	0.167942
1255370	1255349	1254714	1254714	-	ycfQ	STM14_1387	putative transcriptional repressor	210	222	0.113738
1255584	1255591	1255848	1255848	+	ycfR	STM14_1388	putative outer membrane protein	72	76	0.17231
	1256910	1255945		-	ycfS	STM14_1389	hypothetical protein	15	16	1
	1257065	1256910		-	-	STM14_1390	hypothetical protein	2	1	1
1260504	1260504	1257058		-	mfd	STM14_1391	transcription-repair coupling factor	59	54	0.455795
1260829	1260842	1262041		+	ycfU	STM14_1392	outer membrane-specific lipoprotein transporter subunit LolC	101	92	0.468493
	1262034	1262735		+	lolD	STM14_1393	lipoprotein transporter ATP-binding subunit	71	52	1
	1262735	1263979	1263979	+	ycfW	STM14_1394	outer membrane-specific lipoprotein transporter subunit LolE	76	73	0.308623
1263980	1264008	1264919	1264925	+	ycfX	STM14_1395	N-acetyl-D-glucosamine kinase	90	96	0.121517
1264938	1264938	1265759	1265759	+	cobB	STM14_1396	NAD-dependent deacetylase	97	123	0.00856301
1266887	1266887	1265841	1265841	-	potD	STM14_1397	spermidine/putrescine ABC transporter substrate-binding protein	134	100	1
1267712	1267691	1266912	1266888	-	potC	STM14_1398	spermidine/putrescine ABC transporter membrane protein	48	42	0.732454
1267916	1267916	1267794	1267745	-	-	STM14_1399	hypothetical protein	85	102	0.195589
	1269017	1268007		-	sifA	STM14_1400	secreted effector protein	15	19	1
	1269240	1269076		-	-	STM14_1401	hypothetical protein	3	8	1
	1270209	1269346	1269346	-	potB	STM14_1402	spermidine/putrescine ABC transporter membrane protein	66	49	1
1271332	1271329	1270193		-	potA	STM14_1403	putrescine/spermidine ABC transporter ATPase	134	120	0.447108
1271499	1271580	1272809	1272811	+	pepT	STM14_1404	peptidase T	171	171	0.240161
1272978	1273020	1273478	1273478	+	tnpA_4	STM14_1406	transposase	103	103	0.312068
1276041	1276019	1274898	1274898	-	ycfD	STM14_1407	putative cytoplasmic protein	78	72	0.429585
	1277563	1276100	1276100	-	phoQ	STM14_1408	sensor protein PhoQ	303	242	1
1278255	1278237	1277563		-	phoP	STM14_1409	DNA-binding transcriptional regulator PhoP	498	534	0.127121
1279734	1279731	1278361	1278287	-	purB	STM14_1410	adenylosuccinate lyase	156	102	1
1280392	1280382	1279735	1279735	-	ycfC	STM14_1411	hypothetical protein	93	62	1
1281582	1281569	1280463	1280459	-	trmU	STM14_1412	tRNA (5-methyl aminomethyl-2-thiouridylate)-methyltransferase	498	420	1
1282090	1282084	1281623	1281617	-	ymfB	STM14_1413	putative MutT-like protein	95	72	1
	1282425	1282096	1282091	-	-	STM14_1414	hypothetical protein	137	112	1
1283087	1283087	1282422		-	ymfC	STM14_1415	putative ribosomal large subunit pseudouridine synthase	182	142	1
1283110	1283259	1284509	1284509	+	icdA	STM14_1416	isocitrate dehydrogenase	637	671	0.692273
	1285764	1284622	1284616	-	-	STM14_1417	prophage lambda integrase	38	33	0.83389
1285990	1285990	1285754		-	-	STM14_1418	excisionase	17	19	1
	1286591	1286040		-	-	STM14_1419	Eaa protein	16	16	1
	1286920	1286588		-	-	STM14_1420	hypothetical protein	11	18	1
	1287233	1286913		-	-	STM14_1421	hypothetical protein	10	16	1
	1288099	1287269		-	-	STM14_1422	recombination and repair protein RecT	16	19	1
	1291115	1290945		-	-	STM14_1425	hypothetical protein	22	30	1
1291361	1291224	1291108		-	-	STM14_1426	prophage protein	59	65	0.517052
1291500	1291515	1291721	1291721	+	-	STM14_1427	hypothetical protein	98	106	0.119092
1293016	1292914	1291829	1291799	-	-	STM14_1428	hypothetical protein	766	739	0.968656
1293533	1293533	1293066	1293024	-	-	STM14_1429	putative regulator	2354	1840	1
1293536	1293547	1293774	1293774	+	-	STM14_1430	hypothetical protein	41	38	1
	1293794	1294114		+	-	STM14_1431	prophage cI protein	5	8	1
1294206	1294206	1295111		+	-	STM14_1432	phage replication protein O	19	21	1
	1295108	1295800		+	-	STM14_1433	phage replication protein P	11	7	1
	1295815	1296480		+	-	STM14_1434	Ead-like protein	8	8	1
	1296482	1296952		+	-	STM14_1435	DNA N-4 cytosine methyltransferase	9	8	1
	1296955	1297608		+	-	STM14_1436	Eaa-like protein	15	18	1
	1297601	1297882		+	-	STM14_1437	hypothetical protein	8	16	1
1297953	1297994	1298185	1298185	+	-	STM14_1438	hypothetical protein	88	133	0.000769476
1298423	1298444	1298677	1298691	+	-	STM14_1439	prophage DinI	63	81	0.0245243
1298767	1298794	1299042	1299076	+	-	STM14_1440	putative bacteriophage protein	67	78	0.0728956
	1299077	1299676		+	-	STM14_1441	IrsA	9	8	1
	1299673	1299867		+	-	STM14_1442	hypothetical protein	12	7	1
	1299849	1300145		+	-	STM14_1443	hypothetical protein	10	12	1
	1300142	1300696		+	-	STM14_1444	putative bacteriophage protein	4	7	1
	1300693	1300881	1300890	+	-	STM14_1445	hypothetical protein	40	43	0.587719
	1300963	1301523		+	-	STM14_1446	putative bacteriophage protein	15	12	1
1301753	1301766	1301954	1302019	+	-	STM14_1447	hypothetical protein	209	191	0.639093
1302027	1302108	1302326	1302331	+	-	STM14_1448	hypothetical protein	63	77	0.0573483
1302902	1302877	1302338	1302309	-	-	STM14_1449	hypothetical protein	237	268	0.0459291
	1303055	1303357		+	-	STM14_1450	phage-holin analog protein	2	3	1
	1303335	1303874		+	-	STM14_1451	lysozyme	4	5	1
	1304044	1304181		+	-	STM14_1452	putative bacteriophage protein	4	5	1
	1304183	1304647		+	-	STM14_1453	bacteriophage lysis protein	12	10	1
1305298	1305275	1304874	1304874	-	-	STM14_1454	hypothetical protein	194	177	0.569846
	1305561	1306106		+	-	STM14_1455	prophage DNA packaging protein	3	3	1
	1306078	1308009		+	-	STM14_1456	terminase-like large protein	10	8	1
	1307993	1308196		+	-	STM14_1457	head-to-tail joining-like protein	31	19	0.665713
	1308193	1309773		+	-	STM14_1458	phage portal protein, lambda family	10	11	1
	1309763	1311259		+	-	STM14_1459	prophage head-tail preconnector	6	6	1
	1311272	1311619		+	-	STM14_1460	phage head-like protein	5	6	1
1311674	1311674	1312702		+	-	STM14_1461	phage head-like protein	17	19	1
	1313135	1313518		+	-	STM14_1463	minor capsid protein FII	23	28	1
	1313546	1314124		+	-	STM14_1464	prophage minor tail protein Z	20	24	1
1315423	1315423	1314173	1314130	-	-	STM14_1465	Peyer's patch-specific virulence factor GipA	339	420	0.10803
1315412	1315412	1315813	1315823	+	-	STM14_1466	phage minor tail protein U	55	52	0.32675
1315824	1315824	1316567	1316567	+	-	STM14_1467	major tail-like protein	28	33	0.0494147
	1316618	1317013		+	-	STM14_1468	phage minor tail protein G	8	8	1
	1317034	1317348		+	-	STM14_1469	minor tail-like protein	5	4	1
	1317320	1320415		+	-	STM14_1470	phage tail component H-like protein	21	21	1
1320418	1320418	1320747	1320747	+	-	STM14_1471	phage tail component M-like protein	22	22	1
	1320757	1321455	1321455	+	-	STM14_1472	phage tail component L-like protein	23	25	1
	1322052	1321447		-	-	STM14_1473	hypothetical protein	0	0	1
	1322136	1322744		+	-	STM14_1474	tail assembly protein I-like protein	6	5	1
	1322806	1326168		+	-	STM14_1475	host specificity protein	7	7	1
	1326207	1326449		+	-	STM14_1476	hypothetical protein	2	1	1
	1326457	1326636		+	-	STM14_1477	hypothetical protein	1	0	1
	1326503	1328944		+	-	STM14_1478	side tail fiber protein	3	3	1
	1328944	1329528		+	-	STM14_1479	phage tail assembly-like protein	7	7	1
1329880	1329826	1329626	1329626	-	-	STM14_1480	PagJ	196	326	3.67094e-05
	1330854	1331156		+	-	STM14_1481	hypothetical protein	13	12	1
1331988	1332051	1334153	1334198	+	-	STM14_1483	SspH1	141	121	0.78009
1335163	1335144	1334473	1334473	-	-	STM14_1484	hypothetical protein	99	93	0.600324
1335446	1335446	1335610	1335610	+	-	STM14_1485	isocitrate dehydrogenase	27	36	0.224357
1336058	1336058	1337182	1337182	+	-	STM14_1486	putative cytoplasmic protein	29	29	1
	1337372	1337214		-	-	STM14_1487	hypothetical protein	0	0	1
	1337312	1337452		+	-	STM14_1488	hypothetical protein	0	1	1
	1337337	1337585		+	-	STM14_1489	hypothetical protein	0	0	1
	1338952	1338164		-	envF	STM14_1490	putative envelope lipoprotein	6	7	1
1339704	1339680	1339441	1339441	-	msgA	STM14_1492	macrophage survival protein	179	163	0.643946
1340393	1340392	1339871	1339871	-	envE	STM14_1493	putative envelope protein	217	166	1
1340575	1340575	1340405	1340404	-	-	STM14_1494	hypothetical protein	96	92	0.560831
1341037	1341019	1340807	1340807	-	-	STM14_1495	cold shock-like protein	108	68	0.834768
	1341188	1341060		-	-	STM14_1496	hypothetical protein	5	6	1
	1341414	1341151		-	pagD	STM14_1497	virulence protein PAGD precursor	9	12	1
	1341718	1341825		+	-	STM14_1499	hypothetical protein	17	22	1
	1342192	1342043		-	-	STM14_1500	hypothetical protein	1	1	1
1342158	1342226	1342783	1342783	+	pagC	STM14_1501	virulence membrane protein PAGC precursor	59	103	7.00333e-06
	1343096	1342962		-	-	STM14_1502	hypothetical protein	9	9	1
1343189			1343265	+	-	STM14_1503	Arg tRNA	5	23	1
1344381	1344364	1344020	1344020	-	pliC	STM14_1505	lysozyme inhibitor	290	296	0.173585
1344642	1344636	1344493	1344404	-	-	STM14_1506	hypothetical protein	124	114	0.59252
1344712	1344742	1344867	1344867	+	-	STM14_1507	putative lipoprotein	161	204	0.0159126
1345067	1345067	1345339	1345339	+	-	STM14_1508	putative cytoplasmic protein	104	77	1
1345433	1345491	1345958	1345958	+	-	STM14_1509	putative molecular chaperone	1002	989	1
	1346216	1346067		-	-	STM14_1510	putative inner membrane protein	7	4	1
	1346297	1347340		+	-	STM14_1511	putative cytoplasmic protein	16	20	1
1347953	1347953	1347423	1347423	-	-	STM14_1512	putative inner membrane protein	54	48	0.468493
1348422	1348416	1348102	1348102	-	-	STM14_1513	putative outer membrane lipoprotein	193	112	0.5363
1348694	1348666	1348508	1348480	-	-	STM14_1514	hypothetical protein	248	136	0.674455
1349098	1349098	1350732		+	-	STM14_1515	putative ABC transporter periplasmic binding protein	32	31	0.461523
	1350732	1351706		+	-	STM14_1516	putative ABC transporter protein	13	15	1
	1351696	1352508		+	-	STM14_1517	putative ABC transporter protein	13	13	1
	1352502	1353299		+	-	STM14_1518	ABC transporter ATP-binding protein	25	22	1
	1353293	1353883		+	-	STM14_1519	ABC transporter ATP-binding protein	6	8	1
1355098	1355098	1353965		-	-	STM14_1520	putative inner membrane protein	21	20	1
1355292	1355292	1355618	1355618	+	-	STM14_1521	putative cytoplasmic protein	51	78	0.0005816
1355627			1355703	+	-	STM14_1522	Arg tRNA	24	29	1
1355815	1355815	1356462	1356462	+	-	STM14_1523	hypothetical protein	26	27	1
	1356600	1356451		-	-	STM14_1524	hypothetical protein	0	0	1
	1356571	1357359	1357359	+	aadA	STM14_1525	aminoglycoside resistance protein	22	21	1
	1357504	1358097	1358097	+	-	STM14_1526	putative response regulator	18	20	1
1358157	1358166	1359014		+	-	STM14_1527	putative transcriptional regulator	61	57	0.59127
	1358977	1359201		+	-	STM14_1528	hypothetical protein	4	6	1
1359567	1359517	1359269	1359141	-	-	STM14_1529	putative cytoplasmic protein	334	369	0.0731221
	1359745	1359596		-	-	STM14_1530	putative cytoplasmic protein	4	3	1
	1359828	1360373		+	-	STM14_1531	chorismate mutase	34	27	1
1360535	1360570	1361208	1361234	+	yeaS	STM14_1532	leucine export protein LeuE	222	215	0.269292
	1361380	1361225		-	-	STM14_1533	hypothetical protein	5	6	1
1361381	1361381	1361743	1361745	+	yeaR	STM14_1534	putative cytoplasmic protein	44	34	1
1361746	1361746	1361928	1361928	+	yoaG	STM14_1535	putative cytoplasmic protein	32	22	1
	1362159	1362034		-	-	STM14_1536	hypothetical protein	0	0	1
1362158	1362158	1362799		+	-	STM14_1537	putative nitric oxide reductase	20	22	1
1362921	1362921	1363106	1363106	+	-	STM14_1538	hypothetical protein	55	54	0.78687
1363107	1363114	1363362	1363362	+	yeaQ	STM14_1539	hypothetical protein	551	600	0.0827073
	1363529	1363413	1363327	-	-	STM14_1540	hypothetical protein	23	30	1
1363618	1363599	1363501		-	-	STM14_1541	hypothetical protein	95	100	0.56174
1363783	1363795	1364046	1364074	+	yaoF	STM14_1542	putative hemolysin	340	345	0.197238
1364115	1364115	1364426	1364438	+	-	STM14_1543	hypothetical protein	131	171	0.0173589
	1364759	1364412	1364412	-	yeaO	STM14_1544	putative cytoplasmic protein	46	59	0.0226513
1364856	1364856	1364743		-	-	STM14_1545	hypothetical protein	46	62	0.182016
	1364774	1364911		+	-	STM14_1546	hypothetical protein	7	5	1
	1366062	1364878		-	yeaN	STM14_1547	putative amino acid/amine transport protein	8	7	1
1366163	1366163	1366957	1366957	+	yeaM	STM14_1548	putative regulatory protein	37	41	0.136405
	1367383	1366937		-	yeaL	STM14_1549	putative inner membrane protein	11	10	1
	1367385	1367522		+	-	STM14_1550	hypothetical protein	8	6	1
1367589	1367589	1367696		+	-	STM14_1551	putative inner membrane protein	16	12	1
1368239	1368211	1367693	1367687	-	yeaK	STM14_1552	putative cytoplasmic protein	88	75	0.914925
1369774	1369754	1368261	1368248	-	yeaJ	STM14_1553	putative methyl-accepting chemotaxis protein	151	99	1
1369997	1370048	1370245		+	-	STM14_1554	hypothetical protein	543	566	0.133983
	1370136	1370267	1370274	+	-	STM14_1555	salivary secreted protein	264	321	0.0484145
1371781	1371681	1370395	1370395	-	yeaH	STM14_1556	hypothetical protein	236	291	0.0339846
	1371682	1371801		+	-	STM14_1557	hypothetical protein	0	4	1
1373853	1373738	1371804	1371784	-	yeaG	STM14_1558	putative serine protein kinase	476	628	0.364443
1374027	1374027	1373854	1373854	-	-	STM14_1559	hypothetical protein	163	277	9.62733e-06
1374108	1374166	1374912	1374912	+	mipA	STM14_1560	MltA-interacting protein A	734	594	1
	1375202	1376398		+	-	STM14_1561	arylsulfatase regulator	15	12	1
1376468	1376495	1377352	1377352	+	-	STM14_1562	putative aldehyde reductase	67	57	1
	1378335	1377451	1377451	-	yeaD	STM14_1563	aldose 1-epimerase	63	53	1
1378513	1378511	1378335		-	-	STM14_1564	hypothetical protein	55	43	1
1379907	1379665	1378670	1378670	-	gapA	STM14_1565	glyceraldehyde-3-phosphate dehydrogenase	1022	931	1
	1379655	1379795		+	-	STM14_1566	hypothetical protein	7	15	1
1379933	1379977	1380420	1380420	+	yeaA	STM14_1567	methionine sulfoxide reductase B	763	710	0.357377
1380421	1380462	1380740	1380801	+	yeaC	STM14_1568	putative cytoplasmic protein	360	383	0.111825
	1380898	1381002		+	-	STM14_1569	hypothetical protein	14	21	1
1381747	1381747	1381091	1381075	-	pncA	STM14_1570	nicotinamidase/pyrazinamidase	71	64	0.645859
1382790	1382790	1381774	1381774	-	ansA	STM14_1571	asparaginase	58	44	1
	1382785	1382889		+	-	STM14_1572	hypothetical protein	3	4	1
1384762	1384742	1382886	1382886	-	sppA	STM14_1573	protease 4	57	49	0.74955
1384873	1384916	1385467	1385493	+	ydjA	STM14_1574	hypothetical protein	309	286	0.390493
1385494	1385585	1386628	1386632	+	selD	STM14_1575	selenophosphate synthetase	144	140	0.241775
1386633	1386633	1388582	1388582	+	topB	STM14_1576	DNA topoisomerase III	81	66	0.857721
1389955	1389955	1388612	1388612	-	gdhA	STM14_1577	glutamate dehydrogenase	62	62	0.2259
1390191	1390194	1390469	1390543	+	-	STM14_1578	hypothetical protein	332	296	0.568938
1390845	1390845	1390429	1390429	-	-	STM14_1579	pyrimidine (deoxy)nucleoside triphosphate pyrophosphohydrolase	20	22	1
1391742	1391724	1390918	1390911	-	xthA	STM14_1580	exonuclease III	101	133	0.00355243
	1391859	1392038		+	-	STM14_1581	hypothetical protein	0	1	1
	1392170	1393396		+	argD_1	STM14_1582	bifunctional succinylornithine transaminase/acetylornithine transaminase	22	20	1
	1393387	1394421		+	astA	STM14_1583	arginine succinyltransferase	44	42	0.51085
	1394418	1395896		+	astD	STM14_1584	succinylglutamic semialdehyde dehydrogenase	26	28	1
	1395893	1397236		+	astB	STM14_1585	succinylarginine dihydrolase	42	50	0.0544412
	1397229	1398197		+	astE	STM14_1586	succinylglutamate desuccinylase	12	15	1
	1398234	1398449		+	-	STM14_1587	hypothetical protein	15	12	1
1398511	1398533	1399018	1399018	+	spy	STM14_1588	hypothetical protein	64	73	0.100473
1400001	1400001	1399093	1399093	-	-	STM14_1589	nucleotide excision repair endonuclease	35	37	0.231249
	1400922	1400095	1400095	-	nadE	STM14_1590	NAD synthetase	109	120	0.0687246
	1401129	1400923		-	-	STM14_1591	hypothetical protein	8	13	1
1401114	1401141	1401482	1401484	+	osmE	STM14_1592	DNA-binding transcriptional activator OsmE	639	824	0.010501
1401599	1401610	1401732	1401772	+	-	STM14_1593	hypothetical protein	287	192	1
1401775	1401783	1402103	1402103	+	celA	STM14_1594	PTS system N,N'-diacetylchitobiose-specific transporter subunit IIB	214	169	1
	1402186	1403544		+	celB	STM14_1595	PTS system N,N'-diacetylchitobiose-specific transporter subunit IIC	32	28	0.884554
1403590	1403595	1403942	1403952	+	celC	STM14_1596	PTS system N,N'-diacetylchitobiose-specific transporter subunit IIA	170	126	1
1403953	1403953	1404795	1404795	+	celD	STM14_1597	DNA-binding transcriptional regulator ChbR	42	38	0.56124
1404920	1404920	1406275	1406275	+	celF	STM14_1598	phospho-beta-glucosidase/cellobiose-6-phosphate hydrolase	24	23	1
1406276	1406288	1407046	1407046	+	celG	STM14_1599	hypothetical protein	40	39	0.273198
1409383	1409342	1407090	1407090	-	katE	STM14_1600	hydroperoxidase II	188	155	1
1409301	1409372	1409509	1409509	+	-	STM14_1601	hypothetical protein	29	33	0.591532
	1409647	1409399		-	-	STM14_1602	hypothetical protein	7	8	1
1409684	1409707	1409949	1409949	+	cedA	STM14_1603	cell division modulator	49	47	0.757586
1411442	1411442	1410051	1410051	-	ydjN	STM14_1604	kinase/transporter-like protein	24	23	1
	1412166	1411579		-	ydjM	STM14_1605	hypothetical protein	5	6	1
1413001	1412984	1412316	1412316	-	yniC	STM14_1606	2-deoxyglucose-6-phosphatase	91	78	1
1413092	1413133	1413669	1413669	+	yniB	STM14_1607	putative regulatory protein	62	72	0.0912612
1414598	1414572	1413712	1413606	-	-	STM14_1608	putative cytoplasmic protein	235	228	0.28835
1414985	1414969	1414679	1414620	-	ydiZ	STM14_1609	putative cytoplasmic protein	554	358	1
1416013	1415998	1415066	1415003	-	pfkB	STM14_1610	6-phosphofructokinase	119	126	0.10803
1416287	1416287	1417045	1417045	+	ydiY	STM14_1611	putative outer membrane protein	83	62	1
1418068	1418053	1417094	1417094	-	-	STM14_1612	putative outer membrane protein	56	132	4.7734e-15
1418196	1418196	1418510		+	-	STM14_1613	putative inner membrane protein	12	36	9.70334e-10
	1418507	1419361	1419361	+	-	STM14_1614	putative DNA/RNA non-specific endonuclease	37	68	6.07384e-07
1419492	1419534	1419740	1419740	+	-	STM14_1615	hypothetical protein	90	96	0.149629
1421418	1421286	1420063	1420063	-	rfc	STM14_1616	O-antigen polymerase	54	46	1
	1421769	1421954		+	-	STM14_1617	hypothetical protein	12	16	1
1421956	1421956	1422090	1422142	+	-	STM14_1618	hypothetical protein	209	238	0.0774282
1422148	1422178	1424106	1424106	+	thrS	STM14_1619	threonyl-tRNA synthetase	2101	2062	1
1424107	1424110	1424652	1424664	+	infC	STM14_1620	translation initiation factor IF-3	12945	14620	0.34179
1424728	1424748	1424945	1424962	+	rpmI	STM14_1621	50S ribosomal protein L35	14388	15128	1
1424963	1424996	1425352	1425363	+	rplT	STM14_1622	50S ribosomal protein L20	1277	1848	0.138861
	1425562	1425398		-	-	STM14_1623	hypothetical protein	0	3	1
1425573	1425654	1426637	1426652	+	pheS	STM14_1624	phenylalanyl-tRNA synthetase subunit alpha	184	211	0.048477
1426653	1426653	1429040	1429040	+	pheT	STM14_1625	phenylalanyl-tRNA synthetase subunit beta	337	362	0.64312
1429041	1429045	1429344	1429378	+	ihfA	STM14_1626	integration host factor subunit alpha	833	914	0.123753
1429547	1429547	1430527	1430559	+	btuC	STM14_1627	vtamin B12-transporter permease	63	42	1
1430599	1430619	1431170		+	btuE	STM14_1628	putative glutathione peroxidase	191	164	0.685829
	1431170	1431919	1431919	+	btuD	STM14_1629	vitamin B12-transporter ATPase	60	47	1
1431987	1431996	1432460	1432490	+	nlpC	STM14_1630	lipoprotein	107	114	0.207274
	1432696	1432577		-	-	STM14_1631	hypothetical protein	0	0	1
1432737	1432774	1433487	1433487	+	ydiV	STM14_1632	hypothetical protein	41	46	0.126736
1433549	1433549	1434991	1435007	+	ydiU	STM14_1633	hypothetical protein	37	39	0.2071
1435217	1435217	1435026	1435026	-	ydiE	STM14_1634	hypothetical protein	35	45	0.181685
1436454	1436420	1435374	1435374	-	aroH	STM14_1635	phospho-2-dehydro-3-deoxyheptonate aldolase	123	98	1
	1436467	1436571		+	-	STM14_1636	hypothetical protein	0	0	1
1437417	1437409	1436576	1436542	-	ydiA	STM14_1637	hypothetical protein	86	81	0.501493
	1437699	1437586		-	-	STM14_1638	hypothetical protein	0	1	1
1437746	1437746	1440124	1440124	+	pps	STM14_1639	phosphoenolpyruvate synthase	687	558	1
	1441806	1440166		-	ydiD	STM14_1640	short chain acyl-CoA synthetase	8	8	1
	1442189	1441896		-	ydiT	STM14_1641	putative ferredoxin	3	5	1
	1443472	1442186		-	ydiS	STM14_1642	hypothetical protein	4	4	1
	1444464	1443529		-	ydiR	STM14_1643	electron transfer flavoprotein subunit YdiR	7	7	1
	1445250	1444486		-	ydiQ	STM14_1644	putative electron transfer flavoprotein YdiQ	3	2	1
	1445658	1445506		-	-	STM14_1645	hypothetical protein	0	0	1
	1445713	1446603		+	ydiP	STM14_1646	putative transcriptional regulator	2	2	1
	1447830	1446679		-	ydiO	STM14_1647	putative acyl-CoA dehydrogenase	14	13	1
	1449439	1447844		-	ydiF	STM14_1648	putative acetyl-CoA/acetoacetyl-CoA transferase beta subunit	3	3	1
1450395	1450351	1449593	1449593	-	aroD	STM14_1649	3-dehydroquinate dehydratase	41	41	0.25464
1451262	1451262	1450396	1450396	-	aroE_1	STM14_1650	quinate/shikimate dehydrogenase	32	33	0.167653
	1452564	1451329		-	ydiN	STM14_1651	putative transport protein	1	1	1
	1452598	1452744		+	-	STM14_1652	hypothetical protein	0	0	1
	1452838	1452728		-	-	STM14_1653	hypothetical protein	0	0	1
	1454139	1452928		-	ydiM	STM14_1654	putative transport protein	1	2	1
	1454639	1454280		-	ydiL	STM14_1655	putative cytoplasmic protein	10	10	1
1454913			1454807	-	rprA	STM14_1656	-	2	5	1
1456240	1456215	1455097	1455097	-	ydiK	STM14_1657	putative inner membrane protein	83	76	0.463578
	1456475	1456308		-	-	STM14_1658	hypothetical protein	4	3	1
1456377	1456480	1459536		+	ydiJ	STM14_1659	putative oxidase	74	72	0.326866
	1459533	1459943	1459947	+	-	STM14_1660	hypothetical protein	131	83	0.991178
1460003	1460003	1460230	1460358	+	ydiH	STM14_1661	putative cytoplasmic protein	1214	1160	0.415336
1461905	1461864	1460518	1460518	-	-	STM14_1662	putative Na+-dicarboxylate symporter	80	44	0.254875
1462273	1462291	1462659	1462667	+	sufA	STM14_1663	iron-sulfur cluster assembly scaffold protein	212	247	0.0365941
1462668	1462668	1464155	1464171	+	sufB	STM14_1664	cysteine desulfurase activator complex subunit SufB	78	93	0.0163256
1464172	1464172	1464918		+	sufC	STM14_1665	cysteine desulfurase	150	155	0.14209
	1464893	1466164		+	sufD	STM14_1666	cysteine desulfurase activator complex subunit SufD	72	101	0.000476922
	1466161	1467381	1467393	+	sufS	STM14_1667	selenocysteine lyase	72	98	0.00123725
1467394	1467394	1467810	1467810	+	ynhA	STM14_1668	cysteine desufuration protein SufE	50	75	0.000652053
1467935	1467965	1468966	1468966	+	ynhG	STM14_1669	hypothetical protein	90	97	0.0927634
1469299	1469272	1469033	1469033	-	lppB	STM14_1670	putative methyl-accepting chemotaxis protein	461	413	0.511484
1469632	1469591	1469355	1469335	-	lpp	STM14_1671	murein lipoprotein	5969	10776	0.190197
1471500	1471314	1469902	1469902	-	pykF	STM14_1672	pyruvate kinase	211	151	1
	1473059	1471716		-	orf48	STM14_1673	putative amino acid permease	12	7	1
	1473974	1473081		-	orf32	STM14_1674	putative proline iminopeptidase	9	6	1
1474770	1474770	1474033	1474033	-	orf245	STM14_1675	putative cytoplasmic protein	30	29	1
1476025	1476008	1474782	1474782	-	orf408	STM14_1676	putative regulatory protein	49	31	0.876469
	1479393	1476331	1476331	-	ttrA	STM14_1677	tetrathionate reductase complex subunit A	23	28	1
	1480408	1479386		-	ttrC	STM14_1678	tetrathionate reductase complex subunit C	24	30	1
	1481161	1480409		-	ttrB	STM14_1679	tetrathionate reductase complex subunit B	11	17	1
1481239	1481325	1483103		+	ttrS	STM14_1680	sensory histidine kinase	113	103	0.469883
	1483060	1483698	1483717	+	ttrR	STM14_1681	response regulator	87	85	0.439655
1483777	1483796	1484008	1484008	+	orf70	STM14_1682	hypothetical protein	77	86	0.125902
1485116	1485063	1484104	1484104	-	orf319	STM14_1683	putative inner membrane protein	210	225	0.133347
	1485964	1485236	1485236	-	orf242	STM14_1684	putative regulatory protein	24	28	1
	1486129	1486016		-	-	STM14_1685	hypothetical protein	5	6	1
	1486781	1486143	1486143	-	ssrB	STM14_1686	transcriptional activator	43	36	0.678619
	1489574	1486812	1486812	-	ssrA	STM14_1687	sensor kinase	22	20	1
	1489975	1490376		+	ssaB	STM14_1688	secreted effector protein	6	7	1
	1490378	1491871		+	ssaC	STM14_1689	outer membrane secretin precursor	9	9	1
	1491852	1493063	1493063	+	ssaD	STM14_1690	virulence protein	25	22	1
1493071	1493071	1493313	1493313	+	ssaE	STM14_1691	secretion system effector	18	17	1
	1493410	1493517		+	-	STM14_1692	hypothetical protein	7	13	1
1493524	1493577	1493903	1493903	+	-	STM14_1693	secretion system chaperone protein	73	102	0.00238146
1493904	1493910	1494500		+	-	STM14_1694	translocation machinery component	105	164	9.8624e-05
	1494497	1494970	1494972	+	sscA	STM14_1695	secretion system chaperone	30	36	0.0697024
1494973	1494973	1496427	1496427	+	sseC	STM14_1696	translocation machinery component	58	62	0.109695
1496443	1496443	1497030	1497032	+	sseD	STM14_1697	translocation machinery component	33	37	0.0811691
1497033	1497033	1497449	1497449	+	sseE	STM14_1698	secreted effector protein	36	42	0.0917705
	1497501	1497935		+	sscB	STM14_1699	secretion system chaperone	12	15	1
1497951	1497951	1498733		+	sseF	STM14_1700	secreted effector protein	22	22	1
	1498730	1499419		+	sseG	STM14_1701	secreted effector protein	13	13	1
1499513	1499513	1499728	1499728	+	ssaG	STM14_1702	type III secretion system apparatus protein	17	73	1.89035e-25
1499769	1499769	1499996	1500007	+	ssaH	STM14_1703	type III secretion system apparatus protein	54	104	7.87159e-07
1500008	1500008	1500256		+	ssaI	STM14_1704	type III secretion system apparatus protein	52	84	0.000323191
	1500253	1501002	1501002	+	ssaJ	STM14_1705	needle complex inner membrane lipoprotein	39	79	5.97632e-09
1501011	1501020	1501568		+	-	STM14_1706	putative cytoplasmic protein	40	56	0.00218871
	1501565	1502239		+	ssaK	STM14_1707	type III secretion system apparatus protein	37	39	0.11398
	1502205	1503221	1503221	+	ssaL	STM14_1708	type III secretion system apparatus protein	61	76	0.0259098
	1503279	1503647		+	ssaM	STM14_1709	type III secretion system apparatus protein	16	15	1
	1503632	1505677		+	ssaV	STM14_1710	secretion system apparatus protein SsaV	22	16	1
	1505667	1506968	1506968	+	ssaN	STM14_1711	type III secretion system ATPase	56	45	1
1506969	1506971	1507348		+	ssaO	STM14_1712	type III secretion system apparatus protein	44	39	0.91786
	1507329	1507703		+	ssaP	STM14_1713	type III secretion system apparatus protein	34	35	0.525662
	1507684	1508652	1508652	+	ssaQ	STM14_1714	type III secretion system protein	108	87	0.999949
1508720	1508720	1509367		+	ssaR	STM14_1715	type III secretion system protein	79	82	0.269292
	1509364	1509630		+	ssaS	STM14_1716	type III secretion system apparatus protein	21	27	1
	1509631	1510410		+	ssaT	STM14_1717	type III secretion system apparatus protein	20	21	1
	1510407	1511465		+	ssaU	STM14_1718	secretion system apparatus protein SsaU	15	13	1
1511477	1511477	1511602	1511602	+	-	STM14_1719	hypothetical protein	18	28	1
1511686			1511610	-	valW	STM14_1720	Val tRNA	36	100	3.08401e-08
1511786			1511710	-	valV	STM14_1721	Val tRNA	228	294	0.017213
1513311	1513311	1511938	1511933	-	ydhE	STM14_1722	multidrug efflux protein	44	42	0.521451
1513363	1513528	1514169	1514169	+	ribE	STM14_1723	riboflavin synthase subunit alpha	143	125	0.635384
1515544	1515359	1514211	1514211	-	cfa	STM14_1724	cyclopropane-fatty-acyl-phospholipid synthase	213	184	0.741765
1516856	1516854	1515649	1515649	-	ydhC	STM14_1725	inner membrane transport protein YdhC	42	40	0.510229
	1516967	1517899		+	ydhB	STM14_1726	putative DNA-binding transcriptional regulator	15	17	1
1519059	1518921	1517896	1517896	-	purR	STM14_1727	DNA-binding transcriptional repressor PurR	70	57	1
1519171	1519171	1519452	1519483	+	-	STM14_1728	hypothetical protein	314	301	0.32675
1520026	1519970	1519389	1519270	-	sodB	STM14_1729	superoxide dismutase	1738	2322	0.470701
1520951	1520951	1520097	1520097	-	ydhO	STM14_1730	putative cell wall-associated hydrolase	172	133	1
1521190	1521253	1521600	1521600	+	ydhD	STM14_1731	hypothetical protein	217	244	0.0710381
1522328	1522325	1521678	1521678	-	rnt	STM14_1732	ribonuclease T	70	70	0.326866
1522855	1522833	1522426	1522426	-	gloA	STM14_1733	glyoxalase I	406	427	0.105957
1524018	1523999	1522902	1522865	-	nemA	STM14_1734	N-ethylmaleimide reductase	190	133	1
1524657	1524657	1524058	1524058	-	ydhM	STM14_1735	putative transcriptional repressor	66	59	0.710361
1524742	1524760	1524999	1524999	+	ydhL	STM14_1736	putative oxidoreductase	27	31	1
1525036	1525050	1525946	1525960	+	ydhF	STM14_1737	putative aldo/keto reductase	59	53	0.73371
1525999	1526026	1526547	1526596	+	sodC_2	STM14_1738	superoxide dismutase	395	599	0.000315502
	1528562	1526523		-	-	STM14_1739	putative inner membrane protein	9	8	1
	1529458	1528562		-	ydhJ	STM14_1740	putative multidrug resistance efflux pump	60	42	1
1529661	1529661	1529425		-	ydhI	STM14_1741	putative inner membrane protein	49	29	0.360403
1529822	1529862	1530296	1530305	+	slyA	STM14_1742	transcriptional regulator SlyA	629	576	0.573857
1530906	1530811	1530344	1530331	-	slyB	STM14_1743	putative outer membrane lipoprotein	1627	1632	0.867254
1531070	1531083	1532204	1532204	+	anmK	STM14_1744	anhydro-N-acetylmuramic acid kinase	42	33	1
1532292	1532292	1532621	1532621	+	mliC	STM14_1745	lysozyme inhibitor	69	71	0.155761
1532653	1532680	1533336	1533356	+	pdxH	STM14_1746	pyridoxamine 5'-phosphate oxidase	176	170	0.28835
1533406	1533463	1534737	1534737	+	tyrS	STM14_1747	tyrosyl-tRNA synthetase	229	211	0.486675
1534797	1534797	1535657	1535657	+	pdxY	STM14_1748	pyridoxamine kinase	69	54	1
1536346	1536321	1535716	1535716	-	gst	STM14_1749	glutathionine S-transferase	731	566	1
1538015	1537931	1536426	1536426	-	tppB	STM14_1750	putative tripeptide transporter permease	282	253	0.843756
1538110	1538110	1538277		+	-	STM14_1751	hypothetical protein	16	13	1
	1539168	1538533	1538533	-	nth	STM14_1752	endonuclease III	27	36	0.01374
1539860	1539860	1539168		-	ydgQ	STM14_1753	SoxR-reducing system protein RsxE	70	65	0.560591
1540486	1540483	1539863	1539861	-	ydgP	STM14_1754	electron transport complex protein RnfG	35	41	0.0331042
	1541545	1540487	1540487	-	rnfD	STM14_1755	electron transport complex protein RnfD	24	29	1
	1543753	1541546		-	-	STM14_1756	electron transport complex protein RnfC	38	39	0.19921
	1544324	1543746		-	ydgM	STM14_1757	electron transport complex protein RnfB	62	54	0.706489
1544905	1544905	1544324		-	-	STM14_1758	Na(+)-translocating NADH-quinone reductase subunit E	66	69	0.267718
1545471	1545422	1544982	1544982	-	ydgK	STM14_1759	putative inner membrane protein	199	196	0.247773
1545863	1545741	1545511	1545502	-	ydgT	STM14_1760	oriC-binding nucleoid-associated protein	371	517	0.000710761
1546179	1546179	1546024	1545938	-	-	STM14_1761	hypothetical protein	101	129	0.0242057
1546318	1546357	1547397	1547397	+	ydgJ	STM14_1762	putative oxidoreductase	180	159	0.607524
1548478	1548473	1547472	1547458	-	add	STM14_1763	adenosine deaminase	66	67	0.310278
	1548438	1548683		+	-	STM14_1764	hypothetical protein	2	5	1
1549171	1549171	1549052	1549052	-	-	STM14_1767	hypothetical protein	22	17	1
1550699	1550685	1549177	1549177	-	ydgA	STM14_1768	hypothetical protein	183	195	0.170729
1551977	1551963	1550788	1550788	-	manA	STM14_1769	mannose-6-phosphate isomerase	60	53	0.897731
1552093	1552163	1553809		+	fumA	STM14_1770	fumarase A	792	679	1
	1553745	1553906	1553910	+	-	STM14_1771	fumarase A	201	197	0.331903
1553917	1553977	1555380	1555467	+	fumC	STM14_1772	fumarate hydratase	461	351	1
	1556306	1555377		-	tus	STM14_1773	DNA replication terminus site-binding protein	9	10	1
	1557683	1556382		-	rstB	STM14_1774	sensor protein RstB	9	8	1
	1559500	1557794		-	-	STM14_1775	hypothetical protein	2	3	1
	1559690	1559385		-	-	STM14_1776	outer membrane protein	1	1	1
	1560786	1559653		-	ompN	STM14_1777	outer membrane protein N	8	8	1
1561997	1561997	1561266	1561248	-	rstA	STM14_1779	DNA-binding transcriptional regulator RstA	238	226	0.325619
	1562124	1562459	1562459	+	ydgC	STM14_1780	putative inner membrane protein	22	23	1
	1563903	1562521		-	ydgI	STM14_1781	putative amino acid transporter	15	22	1
	1564016	1563882		-	-	STM14_1782	putative amino acid permease	5	18	1
	1564087	1563914		-	-	STM14_1783	hypothetical protein	4	11	1
	1564099	1564224		+	-	STM14_1784	hypothetical protein	1	2	1
1565181	1565146	1564202	1564202	-	ydgH	STM14_1785	hypothetical protein	139	125	0.577171
1565234	1565234	1565359	1565365	+	-	STM14_1786	hypothetical protein	17	25	1
1565524	1565673	1567202	1567203	+	pntA	STM14_1787	NAD(P) transhydrogenase subunit alpha	182	203	0.109695
1567208	1567213	1568601	1568601	+	pntB	STM14_1788	pyridine nucleotide transhydrogenase	104	119	0.0416142
1569810	1569810	1568776	1568776	-	tqsA	STM14_1789	putative transport protein	60	54	0.787754
1569946	1569946	1570116	1570116	+	-	STM14_1790	hypothetical protein	2460	2108	0.906832
1570117	1570228	1570590		+	ydgF	STM14_1791	multidrug efflux system protein MdtJ	802	528	1
	1570577	1570906	1570949	+	ydgE	STM14_1792	multidrug efflux system protein MdtI	309	187	0.529309
	1571767	1570946	1570910	-	-	STM14_1793	putative protease	28	36	0.0134107
	1572027	1571734		-	-	STM14_1794	hypothetical protein	17	22	1
	1572284	1572036	1572036	-	-	STM14_1795	acid shock protein	19	27	1
	1572653	1572462		-	-	STM14_1796	hypothetical protein	8	15	1
1573961	1573932	1572679	1572676	-	ynfM	STM14_1797	putative transport protein	74	117	6.85727e-06
	1574052	1574951		+	ynfL	STM14_1798	putative transcriptional regulator	15	12	1
1575079	1575079	1576299	1576299	+	mlc	STM14_1799	pts operon transcriptional repressor	24	25	1
1576405	1576425	1577120	1577142	+	bioD_2	STM14_1800	putative dithiobiotin synthetase	243	256	0.106777
	1578329	1577076		-	-	STM14_1801	putative voltage-gated ClC-type chloride channel ClcB	7	7	1
	1579649	1578501	1578501	-	-	STM14_1802	proline/glycine betaine transport system	34	32	0.462806
1580296	1580296	1579649		-	-	STM14_1803	putative ABC transporter permease	47	37	1
1581208	1581208	1580306	1580306	-	-	STM14_1804	putative ABC transporter periplasmic component	20	18	1
	1581947	1581237		-	-	STM14_1805	putative transport system permease component	19	16	1
1582866	1582866	1582252	1582252	-	ynfI	STM14_1806	twin-argninine leader-binding protein DmsD	61	69	0.13179
1583767	1583766	1582909	1582875	-	-	STM14_1807	putative dimethylsulfoxide reductase	67	61	0.720944
1584395	1584385	1583768	1583768	-	-	STM14_1808	putative dimethyl sulfoxide reductase	51	47	0.455795
	1586831	1584396		-	-	STM14_1809	putative dimethyl sulfoxide reductase	11	9	1
	1587033	1586812		-	-	STM14_1810	putative dimethyl sulfoxide reductase subunit A	22	23	1
	1589371	1586930		-	-	STM14_1811	putative dimethyl sulfoxide reductase chain A1	11	10	1
1589833	1589833	1589525	1589525	-	ynfD	STM14_1812	putative outer membrane protein	75	76	0.184299
1589927	1589937	1590647	1590666	+	ynfC	STM14_1813	hypothetical protein	120	124	0.163045
1591283	1591248	1590688	1590688	-	speG	STM14_1814	spermidine N1-acetyltransferase	182	198	0.079858
1591640	1591625	1591284	1591284	-	ynfB	STM14_1815	hypothetical protein	1080	1112	0.135989
1591757	1591757	1591641	1591641	-	-	STM14_1816	hypothetical protein	160	111	1
	1591778	1592104		+	ynfA	STM14_1817	hypothetical protein	12	13	1
	1592226	1593440		+	rspA	STM14_1818	putative dehydratase	5	4	1
	1593451	1594470		+	rspB	STM14_1819	putative dehydrogenase	4	4	1
	1595845	1596036		+	-	STM14_1821	putative membrane transport protein	12	11	1
	1596047	1597513		+	ydfI	STM14_1822	putative mannitol dehydrogenase	16	13	1
1597841	1597783	1597580	1597580	-	ydfZ	STM14_1823	putative cytoplasmic protein	175	270	0.000435541
1598672	1598650	1597964	1597964	-	ydfH	STM14_1824	putative regulatory protein	126	115	0.496014
1599547	1599541	1598780	1598768	-	ydfG	STM14_1825	3-hydroxy acid dehydrogenase	142	169	0.0188873
1599665	1599665	1601707	1601707	+	dcp	STM14_1826	dipeptidyl carboxypeptidase II	32	35	0.196654
	1601919	1601704		-	-	STM14_1827	hypothetical protein	0	1	1
	1601786	1601923		+	-	STM14_1828	peptidyl-dipeptidase dcp	1	4	1
1601989	1602052	1602234	1602234	+	-	STM14_1829	putative cytoplasmic protein	542	2180	2.28942e-64
	1602881	1602354	1602354	-	ydeJ	STM14_1830	competence damage-inducible protein A	20	30	1
	1603068	1602970		-	-	STM14_1831	hypothetical protein	6	5	1
1603308	1603308	1603700	1603700	+	ydeI	STM14_1832	hypothetical protein	69	132	3.88507e-08
1604014	1604014	1603865	1603865	-	-	STM14_1833	hypothetical protein	26	165	6.56909e-73
	1605578	1604391		-	ydeE	STM14_1834	putative MFS-type transporter YdeE	12	11	1
1605797	1605806	1606708	1606708	+	ydeD	STM14_1835	O-acetylserine/cysteine export protein	56	48	0.85829
	1607042	1606827		-	marB	STM14_1836	hypothetical protein	11	13	1
1607454	1607454	1607071	1607071	-	marA	STM14_1837	DNA-binding transcriptional activator MarA	204	111	0.332599
1607908	1607908	1607474	1607455	-	marR	STM14_1838	DNA-binding transcriptional repressor MarR	97	67	1
1608141	1608167	1608832	1608844	+	marC	STM14_1839	multiple drug resistance protein MarC	65	74	0.100003
	1610069	1608879		-	ydeA	STM14_1840	sugar efflux transporter	34	23	1
	1611057	1610185		-	yneJ	STM14_1841	putative transcriptional regulator	13	14	1
	1611160	1612548		+	yneI	STM14_1842	putative succinate-semialdehyde dehydrogenase	15	18	1
1612603	1612621	1613547		+	yneH	STM14_1843	glutaminase	33	36	0.13998
	1613547	1613906	1613906	+	yneG	STM14_1844	putative cytoplasmic protein	17	22	1
1614130	1614130	1615077	1615077	+	-	STM14_1845	putative inner membrane protein	64	50	1
	1615675	1615133		-	-	STM14_1846	putative outer membrane protein	17	18	1
	1615524	1615850		+	-	STM14_1847	putative inner membrane protein	0	0	1
	1616392	1617510		+	-	STM14_1848	putative outer membrane protein	6	7	1
1617992	1617992	1617651	1617651	-	-	STM14_1849	putative hydrogenase	49	28	0.287499
	1618892	1618005		-	-	STM14_1850	dehydrogenase	12	14	1
1619941	1619941	1618880		-	-	STM14_1851	putative hydrogenase	42	40	0.432942
	1620369	1619959	1619959	-	-	STM14_1852	putative hydrogenase	64	66	0.169076
	1620665	1620366		-	-	STM14_1853	putative hydrogenase protein	52	59	0.111001
1621278	1621273	1620665		-	-	STM14_1854	putative hydrogenase maturation protease	46	54	0.0530634
	1622022	1621279	1621279	-	-	STM14_1855	putative Ni/Fe hydrogenase 1 b-type cytochrome subunit	72	83	0.105854
1623775	1623775	1621973		-	-	STM14_1856	putative hydrogenase-1 large subunit	34	40	0.0758217
1624903	1624881	1623778	1623778	-	-	STM14_1857	putative hydrogenase-1 small subunit	53	84	6.7188e-05
	1625161	1625009		-	-	STM14_1858	hypothetical protein	0	0	1
1625310	1625310	1626401	1626401	+	-	STM14_1859	putative hydrolase	21	26	1
1626553	1626567	1627238	1627238	+	-	STM14_1860	putative regulatory protein	143	135	0.361979
	1628322	1627297		-	-	STM14_1861	putative zinc-binding dehydrogenase	14	12	1
	1629583	1628297		-	-	STM14_1862	putative transport protein	6	5	1
	1631250	1629760	1629760	-	pqaA	STM14_1863	PhoPQ-regulated protein	25	21	1
	1632627	1631386		-	-	STM14_1864	putative multidrug efflux protein	2	2	1
	1634125	1632617		-	-	STM14_1865	hypothetical protein	3	3	1
1634170	1634170	1634658	1634658	+	-	STM14_1866	putative transcriptional regulator	18	16	1
	1634879	1634718		-	-	STM14_1867	hypothetical protein	1	0	1
1634851	1634851	1635930	1635930	+	-	STM14_1868	putative S-adenosylmethionine/tRNA-ribosyltransferase-isomerase	34	29	0.733294
1636411	1636371	1635982	1635982	-	-	STM14_1869	putative translation initiation inhibitor	195	122	0.830504
	1636826	1636542	1636542	-	-	STM14_1870	putative cytoplasmic protein	73	75	0.182016
1637080	1637064	1636816		-	-	STM14_1871	putative cytoplasmic protein	88	100	0.0583994
1637216	1637216	1637431		+	-	STM14_1872	putative phage-related secreted protein	56	58	0.527277
	1637421	1637753	1637802	+	-	STM14_1873	hypothetical protein	72	73	0.182016
1637896	1637896	1638804	1638804	+	-	STM14_1874	putative cytoplasmic protein	63	60	0.575558
	1640112	1639903		-	-	STM14_1876	hypothetical protein	10	13	1
1641885	1641848	1640382	1640373	-	-	STM14_1877	putative coiled-coil protein	74	55	1
	1642107	1643114		+	-	STM14_1878	putative transcriptional regulator	12	11	1
	1643258	1644709		+	-	STM14_1879	putative Na+/H+ antiporter	16	12	1
1644722	1644722	1645924	1645924	+	-	STM14_1880	putative aminotransferase	38	33	0.843756
1648168	1648112	1646037	1646037	-	-	STM14_1881	putative glycosyl hydrolase	65	83	0.00732199
	1650697	1648169	1648169	-	-	STM14_1882	putative glycosyl hydrolase	38	49	0.00489264
1652516	1652478	1650694		-	-	STM14_1883	putative alpha amylase	60	72	0.0160913
1653411	1653392	1652607	1652607	-	-	STM14_1884	putative lipoprotein	53	51	0.476688
1653924	1653864	1653535	1653535	-	hdeB	STM14_1885	acid-resistance protein	1259	1635	0.0331978
1654665	1654645	1654214	1654165	-	osmC	STM14_1886	putative envelope protein	574	682	0.0459291
1655117	1655158	1655373	1655391	+	yddX	STM14_1887	biofilm-dependent modulation protein	156	137	0.635384
1655393	1655468	1655611	1655613	+	rpsV	STM14_1888	30S ribosomal subunit S22	1255	2370	3.91371e-08
1655712	1655788	1657485	1657485	+	sfcA	STM14_1889	malate dehydrogenase	99	98	0.202354
	1657503	1657634		+	-	STM14_1890	hypothetical protein	1	2	1
1657717	1657771	1658781	1658781	+	adhP	STM14_1891	alcohol dehydrogenase	430	547	0.154515
	1659528	1658872	1658872	-	fdnI	STM14_1892	formate dehydrogenase-N subunit gamma	209	228	0.0813156
1660406	1660405	1659521		-	fdnH	STM14_1893	formate dehydrogenase-N beta subunit	67	78	0.0802465
1663529	1663466	1660419	1660419	-	fdnG	STM14_1894	formate dehydrogenase-N subunit alpha	101	105	0.185663
	1663489	1663641		+	-	STM14_1895	hypothetical protein	1	2	1
	1663744	1664625		+	yddG	STM14_1896	hypothetical protein	7	8	1
1665067	1665067	1664885	1664871	-	-	STM14_1897	hypothetical protein	26	25	1
1665075	1665150	1666238	1666238	+	nmpC	STM14_1898	putative outer membrane porin	5569	7333	0.270875
1666239	1666322	1666762	1666763	+	-	STM14_1899	putative cytoplasmic protein	127	140	0.175505
1668274	1668274	1666787		-	smvA	STM14_1900	methyl viologen resistance	22	18	1
1668374	1668391	1668969		+	-	STM14_1901	putative transcriptional regulator	68	69	0.323903
	1668962	1669093		+	-	STM14_1902	hypothetical protein	0	3	1
	1669184	1670572		+	narU	STM14_1903	nitrate extrusion protein	3	2	1
	1670702	1670559		-	-	STM14_1904	hypothetical protein	1	1	1
	1670664	1674404		+	narZ	STM14_1905	nitrate reductase 2 alpha subunit	9	9	1
	1674401	1675945		+	narY	STM14_1906	nitrate reductase 2 beta subunit	14	15	1
	1675945	1676640		+	narW	STM14_1907	nitrate reductase 2 delta subunit	5	6	1
	1676637	1677317		+	narV	STM14_1908	nitrate reductase 2 gamma subunit	9	9	1
1677423	1677423	1678316	1678316	+	yddE	STM14_1909	hypothetical protein	26	32	0.0242681
	1679197	1678352	1678352	-	nhoA	STM14_1910	putative arylamine N-acetyltransferase	74	72	0.536214
1679457	1679457	1679194		-	-	STM14_1911	hypothetical protein	112	96	0.62016
1680156	1680113	1679481	1679481	-	-	STM14_1912	putative cytoplasmic protein	382	363	0.417166
	1680178	1680390		+	-	STM14_1913	hypothetical protein	0	2	1
	1680472	1680335		-	-	STM14_1914	hypothetical protein	3	3	1
	1680342	1680476		+	-	STM14_1915	hypothetical protein	0	0	1
1680626	1680626	1682119	1682119	+	ansP	STM14_1916	L-asparagine transport protein	31	28	0.677332
1682417	1682417	1682196	1682196	-	-	STM14_1917	putative outer membrane lipoprotein	52	53	0.582078
1683663	1683623	1682562	1682562	-	-	STM14_1918	hypothetical protein	48	50	0.267865
1683937	1683783	1683664	1683664	-	-	STM14_1919	hypothetical protein	28	36	0.276175
1683887	1683887	1686007	1686007	+	yncD	STM14_1920	putative outer membrane receptor	53	45	0.739196
1686761	1686739	1686074	1686074	-	yncC	STM14_1921	putative DNA-binding transcriptional regulator	33	40	0.029244
	1686850	1686969		+	-	STM14_1922	hypothetical protein	1	4	1
	1687080	1686958	1686845	-	-	STM14_1923	hypothetical protein	113	120	0.348994
1688143	1688143	1687073		-	yncB	STM14_1924	putative NADP-dependent oxidoreductase	185	161	0.651639
1688320	1688322	1688837		+	yncA	STM14_1925	putative acyltransferase	36	50	0.00350425
	1688837	1689286	1689286	+	ydcZ	STM14_1926	putative inner membrane protein	16	21	1
1689537	1689524	1689291	1689277	-	ydcY	STM14_1927	putative cytoplasmic protein	118	119	0.214832
1689748	1689748	1691067	1691067	+	srfA	STM14_1928	putative virulence protein	22	19	1
	1691072	1694053		+	srfB	STM14_1929	putative virulence protein	15	13	1
	1694050	1696194		+	srfC	STM14_1930	putative virulence protein	15	14	1
	1696421	1696239	1696239	-	ydcX	STM14_1931	putative inner membrane protein	28	45	0.0283495
1696600	1696611	1696706		+	-	STM14_1932	hypothetical protein	232	271	0.0407034
	1696703	1696807	1696807	+	-	STM14_1933	hypothetical protein	30	35	0.573593
1698235	1698235	1696811	1696811	-	ydcW	STM14_1934	gamma-aminobutyraldehyde dehydrogenase	73	61	0.818442
	1699795	1698371		-	ydcR	STM14_1935	putative regulatory protein	44	28	0.838307
1700728	1700701	1699931	1699888	-	pdgL	STM14_1936	periplasmic dipeptidase precursor	78	57	1
	1701190	1700960		-	-	STM14_1937	putative inner membrane protein	4	12	1
1701639	1701621	1701223	1701200	-	ugtL	STM14_1938	hypothetical protein	45	74	0.000120643
1701785	1701785	1701681	1701681	-	-	STM14_1939	hypothetical protein	23	46	0.00107401
1702153	1702158	1703108	1703108	+	sifB	STM14_1940	secreted effector protein	23	49	8.43286e-11
1703367	1703382	1703612	1703612	+	yncJ	STM14_1941	hypothetical protein	37	43	0.275479
1705577	1705577	1703613	1703613	-	ydcP	STM14_1942	putative collagenase	63	50	1
1706206	1706192	1705656	1705656	-	ydcN	STM14_1943	putative repressor	150	112	1
	1706283	1707461		+	-	STM14_1944	putative benzoate membrane transport protein	4	5	1
1708183	1708183	1707515	1707512	-	-	STM14_1945	putative outer membrane lipoprotein	188	175	0.42284
	1708935	1708339	1708339	-	tehB	STM14_1946	tellurite resistance protein TehB	114	91	1
1709935	1709935	1708922		-	tehA	STM14_1947	potassium-tellurite ethidium and proflavin transporter	41	36	0.739619
1710042	1710042	1711022	1711022	+	ydcK	STM14_1948	putative nucleoside-diphosphate-sugar pyrophosphorylase	18	21	1
1711634	1711558	1711019	1711019	-	rimL	STM14_1949	ribosomal-protein-L7/L12-serine acetyltransferase	40	44	0.0714993
	1711642	1711749		+	-	STM14_1950	hypothetical protein	1	3	1
	1711775	1712893		+	-	STM14_1951	putative cellulase protein	29	29	1
	1712890	1713171	1713171	+	-	STM14_1952	putative PTS system enzymeIIB component	157	165	0.227157
1713182	1713182	1714495	1714495	+	-	STM14_1953	putative PTS system enzyme IIC component	36	45	0.0264019
	1714509	1715315		+	-	STM14_1954	putative nucleoside triphosphatase	10	14	1
	1715447	1715884	1715884	+	-	STM14_1955	putative sugar-specific PTS enzyme II	23	30	1
	1715896	1716528		+	-	STM14_1956	ribulose-phosphate 3-epimerase	27	26	1
1716537	1716544	1717335		+	-	STM14_1957	putative transcriptional repressor of sgc operon	40	41	0.229023
	1717335	1717772	1717772	+	-	STM14_1958	cryptic aminoglycoside resistance protein	69	61	0.512889
	1719021	1717819		-	-	STM14_1959	putative oxidase	9	8	1
	1719608	1719033		-	-	STM14_1960	hypothetical protein	11	9	1
	1719701	1719814		+	-	STM14_1961	hypothetical protein	3	3	1
1721488	1721459	1719804	1719804	-	mdoD	STM14_1962	glucan biosynthesis protein D	73	59	1
	1723187	1721679		-	-	STM14_1963	putative carboxylesterase	31	29	0.469883
1724579	1724579	1723236	1723234	-	-	STM14_1964	putative cytoplasmic protein	132	108	0.870484
1724843	1724872	1725795	1725812	+	ydcI	STM14_1965	putative transcriptional regulator	140	155	0.0667254
1727499	1727481	1725856	1725856	-	trg	STM14_1966	methyl-accepting chemotaxis protein III	165	139	0.884722
	1727480	1727695		+	-	STM14_1967	hypothetical protein	0	0	1
1728782	1728768	1727650	1727650	-	-	STM14_1968	alcohol dehydrogenase class III	57	43	1
1729075	1729075	1728800	1728800	-	-	STM14_1969	putative cytoplasmic protein	107	66	1
1729598	1729598	1729999	1729999	+	-	STM14_1970	putative dipicolinate reductase	24	21	1
	1730844	1730128		-	-	STM14_1971	putative inner membrane protein	1	3	1
	1731132	1731028		-	-	STM14_1972	hypothetical protein	0	0	1
	1731115	1731225		+	-	STM14_1973	hypothetical protein	0	0	1
	1731270	1732496		+	sseJ	STM14_1974	secreted effector protein	2	4	1
	1732961	1732617		-	-	STM14_1975	putative inner membrane protein	3	1	1
	1733814	1733662		-	-	STM14_1976	hypothetical protein	0	1	1
	1733868	1734629		+	-	STM14_1977	putative periplasmic binding protein	8	6	1
	1734636	1735283		+	-	STM14_1978	putative ABC transporter permease	4	4	1
	1735308	1736039		+	-	STM14_1979	putative ABC-type polar amino acid transport system ATPase component	2	2	1
	1736036	1736716		+	-	STM14_1980	putative ABC-type transport system membrane component	1	1	1
	1736853	1738403		+	-	STM14_1981	putative inner membrane protein	3	4	1
1738867	1738867	1739529	1739529	+	-	STM14_1982	putative SAM-dependent methyltransferase	156	166	0.111568
1740346	1740330	1739800	1739800	-	cybB	STM14_1983	cytochrome b561	131	138	0.198555
1741310	1741247	1740447	1740447	-	ydcF	STM14_1984	putative inner membrane protein	65	73	0.126243
1745198	1745156	1741311	1741311	-	hrpA	STM14_1985	ATP-dependent RNA helicase HrpA	145	152	0.936512
	1745414	1746019	1746019	+	acpD	STM14_1986	azoreductase	32	26	1
1746526	1746465	1746016	1746006	-	-	STM14_1987	putative inner membrane protein	78	76	0.389258
1746938	1746931	1746608	1746580	-	ydbL	STM14_1988	hypothetical protein	181	149	1
	1747130	1746939	1746939	-	ynbE	STM14_1989	putative outer membrane lipoprotein	94	73	1
1749766	1749766	1747130		-	ydbH	STM14_1990	hypothetical protein	31	27	0.774034
1749985	1750006	1750995	1750995	+	ldhA	STM14_1991	D-lactate dehydrogenase	79	72	0.5512
1751106	1751106	1751516	1751516	+	hslJ	STM14_1992	heat-inducible protein	89	85	0.487691
1751843	1751826	1751560	1751560	-	-	STM14_1993	putative cytoplasmic protein	99	116	0.0455313
	1751742	1752041		+	-	STM14_1994	hypothetical protein	2	3	1
1752042	1752102	1755626	1755626	+	nifJ	STM14_1995	putative pyruvate-flavodoxin oxidoreductase	100	104	0.149529
	1755894	1755685		-	-	STM14_1996	hypothetical protein	1	1	1
1756086	1756108	1756542	1756873	+	ynaF	STM14_1997	putative universal stress protein	1672	1809	0.612003
1756930	1756930	1756592	1756511	-	-	STM14_1998	putative membrane transporter of cations	100	102	0.285988
1756973	1757094	1757234	1757234	+	-	STM14_1999	Rac prophage; integrase	659	453	1
1757268	1757286	1758221	1758221	+	ydaO	STM14_2000	C32 tRNA thiolase	193	133	1
1759671	1759638	1758265	1758265	-	dbpA	STM14_2001	ATP-dependent RNA helicase DbpA	78	61	1
1761125	1761108	1760125	1760125	-	zntB	STM14_2002	zinc transporter	94	93	0.225331
1762408	1762408	1761254	1761254	-	-	STM14_2003	putative methyl-accepting chemotaxis protein	32	19	1
1762580	1762580	1762419	1762419	-	-	STM14_2004	hypothetical protein	13	10	1
1763401	1763382	1762819	1762819	-	ydaL	STM14_2005	hypothetical protein	99	95	0.521536
1763569	1763640	1764155	1764155	+	ogt	STM14_2006	O-6-alkylguanine-DNA:cysteine-protein methyltransferase	192	261	0.000898213
1764331	1764351	1765103	1765103	+	fnr	STM14_2007	fumarate/nitrate reduction transcriptional regulator	810	754	1
1765225	1765254	1766201	1766219	+	ydaA	STM14_2008	universal stress protein UspE	854	839	0.918449
1766525	1766510	1766256	1766206	-	ynaJ	STM14_2009	putative inner membrane protein	292	381	0.00566829
1766728	1766749	1767780	1767780	+	ynaI	STM14_2010	putative integral membrane protein	52	49	0.59252
1768468	1768468	1767866	1767866	-	-	STM14_2011	putative transcriptional regulator	22	28	1
1768512	1768512	1769198	1769235	+	-	STM14_2012	putative cytoplasmic protein	28	29	1
	1770227	1769670		-	-	STM14_2014	putative thiol peroxidase	2	2	1
	1771156	1770326		-	-	STM14_2015	hypothetical protein	3	3	1
	1773159	1771177		-	-	STM14_2016	invasin-like protein	6	4	1
	1774079	1773234		-	-	STM14_2017	putative lipoprotein	1	1	1
1775622	1775622	1776731	1776855	+	-	STM14_2019	hypothetical protein	406	326	1
1777200	1777181	1776945	1776945	-	-	STM14_2020	putative outer membrane lipoprotein	177	200	0.120468
1777900	1777900	1777310		-	-	STM14_2021	putative regulatory protein	31	28	0.690086
	1777978	1778691	1778691	+	-	STM14_2022	oxidoreductase	20	21	1
1779672	1779651	1778782	1778782	-	-	STM14_2023	putative aldo/keto reductase	63	55	0.803579
	1779902	1779789		-	-	STM14_2024	hypothetical protein	11	9	1
	1780830	1779925		-	-	STM14_2025	putative transcriptional regulator	15	15	1
	1780949	1781878		+	-	STM14_2026	putative 2'-hydroxyisoflavone reductase	4	6	1
1783588	1783588	1781975	1781974	-	mppA	STM14_2027	periplasmic murein tripeptide transport protein	199	178	0.489843
	1783778	1784506		+	ycjI	STM14_2028	murein peptide amidase A	13	17	1
1785461	1785446	1784481	1784342	-	ycjG	STM14_2029	putative chloromuconate cycloisomerase	63	62	0.453403
1785535	1785562	1786068	1786068	+	tpx	STM14_2030	thiol peroxidase	205	297	0.000139825
1786100	1786154	1786342		+	-	STM14_2031	hypothetical protein	91	79	0.993273
	1786299	1786757	1786757	+	tnpA_5	STM14_2032	transposase	95	104	0.156904
1788420	1788411	1786870	1786870	-	tyrR	STM14_2033	DNA-binding transcriptional regulator TyrR	88	90	0.173585
	1789620	1788559	1788559	-	ycjF	STM14_2034	hypothetical protein	54	48	0.846365
1791053	1791020	1789617		-	ycjX	STM14_2035	putative ATPase	54	52	0.360403
1791490	1791477	1791163	1791163	-	pspE	STM14_2036	thiosulfate:cyanide sulfurtransferase	299	292	0.25766
1791793	1791771	1791553	1791553	-	pspD	STM14_2037	peripheral inner membrane phage-shock protein	137	148	0.137856
	1792153	1791794	1791794	-	pspC	STM14_2038	DNA-binding transcriptional activator PspC	361	350	0.28835
1792395	1792377	1792153		-	pspB	STM14_2039	phage shock protein B	186	203	0.163816
1793149	1793105	1792437	1792437	-	pspA	STM14_2040	phage shock protein PspA	221	334	8.80988e-05
	1793276	1794256		+	pspF	STM14_2041	phage shock protein operon transcriptional activator	15	17	1
1794368	1794368	1796017		+	sapA	STM14_2042	peptide transport protein	51	66	0.0047942
	1796014	1796979		+	sapB	STM14_2043	peptide transport protein	22	23	1
	1796966	1797856		+	sapC	STM14_2044	peptide transport protein	35	39	0.131594
	1797856	1798848	1798848	+	sapD	STM14_2045	peptide transport protein	48	55	0.0842103
1798850	1798850	1799656	1799656	+	sapF	STM14_2046	peptide transport protein	25	27	1
1800400	1800379	1799672	1799623	-	-	STM14_2047	hypothetical protein	218	198	0.409757
	1800637	1800491		-	-	STM14_2048	hypothetical protein	3	2	1
	1800647	1800769		+	-	STM14_2049	hypothetical protein	1	3	1
	1802219	1800846	1800846	-	-	STM14_2050	putative inner membrane protein	18	17	1
	1802254	1802433		+	-	STM14_2051	hypothetical protein	0	1	1
	1802408	1802707	1802766	+	ycjE	STM14_2052	putative cytoplasmic protein	88	79	0.418315
1802804	1802825	1803613	1803613	+	fabI	STM14_2053	enoyl-ACP reductase	399	311	1
1803798	1803798	1803682	1803682	-	-	STM14_2054	hypothetical protein	49	57	0.437202
1803813	1803813	1804946	1804946	+	yciW	STM14_2055	putative cytoplasmic protein	24	19	1
1804978	1805035	1806969	1806969	+	rnb	STM14_2056	exoribonuclease II	150	127	0.866813
1807079	1807079	1807216	1807216	+	-	STM14_2057	hypothetical protein	17	13	1
	1807231	1809213	1809213	+	yciR	STM14_2058	RNase II stability modulator	26	25	1
1809302	1809302	1809514	1809514	+	-	STM14_2059	hypothetical protein	77	88	0.0931304
1809515	1809601	1810353	1810357	+	yciT	STM14_2060	putative regulatory protein	153	174	0.0365993
	1810628	1810467		-	-	STM14_2061	hypothetical protein	2	3	1
1810594	1810612	1810830	1810833	+	osmB	STM14_2062	lipoprotein	286	408	0.00145643
	1811276	1810950	1810950	-	yciH	STM14_2063	translation initiation factor Sui1	168	113	1
1812041	1812013	1811276		-	pyrF	STM14_2064	orotidine 5'-phosphate decarboxylase	170	122	1
	1812029	1812142		+	-	STM14_2065	hypothetical protein	0	0	1
1813373	1813373	1812204	1812204	-	yciM	STM14_2066	hypothetical protein	246	245	0.283943
1813801	1813688	1813380	1813380	-	yciS	STM14_2067	putative inner membrane protein	239	316	0.00455981
1814602	1814602	1813838	1813838	-	pgpB	STM14_2068	phosphatidylglycerophosphatase B	83	91	0.164591
1814753	1814798	1815388	1815396	+	ribA	STM14_2069	GTP cyclohydrolase II	274	258	0.301779
1818170	1818119	1815444	1815444	-	acnA	STM14_2070	aconitate hydratase	509	625	0.895931
1818861	1818674	1818504	1818504	-	-	STM14_2071	hypothetical protein	111	115	0.203357
1820129	1820070	1819096	1819095	-	cysB	STM14_2072	transcriptional regulator CysB	143	183	0.0060201
	1820026	1820190		+	-	STM14_2073	hypothetical protein	2	4	1
	1820401	1820225		-	-	STM14_2074	hypothetical protein	0	2	1
1823150	1823078	1820481	1820481	-	topA	STM14_2075	DNA topoisomerase I	112	108	0.365861
1823364	1823364	1823233	1823212	-	-	STM14_2076	hypothetical protein	377	396	0.227157
1823468	1823481	1823732	1823740	+	yciN	STM14_2077	hypothetical protein	92	146	0.000134068
1824835	1824820	1823774	1823774	-	sohB	STM14_2078	putative periplasmic protease	107	103	0.297778
	1824904	1825014	1825014	+	-	STM14_2079	hypothetical protein	20	14	1
1825015	1825058	1825819		+	yciK	STM14_2080	short chain dehydrogenase	186	146	1
	1825816	1826406	1826406	+	btuR	STM14_2081	cob(I)yrinic acid a,c-diamide adenosyltransferase	127	132	0.190598
1827394	1827368	1826493	1826493	-	yciL	STM14_2082	23S rRNA pseudouridylate synthase B	155	145	0.3783
1828980	1828978	1828097	1828048	-	trpH	STM14_2084	hypothetical protein	282	245	0.743498
1829100	1829100	1829144	1829148	+	trpL	STM14_2085	trp operon leader peptide	50	45	1
	1829239	1830801		+	trpE	STM14_2086	anthranilate synthase component I	5	3	1
	1830801	1832396		+	trpD	STM14_2087	bifunctional anthranilate synthase/anthranilate phosphoribosyltransferase	5	6	1
	1832400	1833758		+	trpC	STM14_2088	bifunctional indole-3-glycerol phosphate synthase/phosphoribosylanthranilate isomerase	17	16	1
1833768	1833768	1834961		+	trpB	STM14_2089	tryptophan synthase subunit beta	44	34	1
	1834961	1835767		+	trpA	STM14_2090	tryptophan synthase subunit alpha	13	13	1
1836216	1836247	1836429	1836451	+	yciG	STM14_2091	putative cytoplasmic protein	426	865	2.44935e-11
1836485	1836519	1837022	1837022	+	yciF	STM14_2092	putative cytoplasmic protein	101	207	1.37537e-10
1837073	1837096	1837602	1837621	+	yciE	STM14_2093	putative cytoplasmic protein	168	332	9.37873e-11
1837622	1837622	1838500	1838500	+	-	STM14_2094	putative catalase	118	229	2.15995e-10
1839242	1839220	1838582	1838123	-	ompW	STM14_2095	outer membrane protein W	2774	2674	1
1839558	1839558	1839962	1839962	+	-	STM14_2096	putative ferredoxin	20	19	1
1839976	1839988	1840731	1840780	+	yciC	STM14_2097	hypothetical protein	199	159	1
1840788	1840788	1841327	1841327	+	yciB	STM14_2098	intracellular septation protein A	99	102	0.281078
1841488	1841488	1841889	1841939	+	yciA	STM14_2099	acyl-CoA thioester hydrolase	103	90	0.815334
1842695	1842686	1841949	1841895	-	tonB	STM14_2100	transporter	212	196	0.361845
1842888	1842901	1843197	1843225	+	yciI	STM14_2101	YciI-like protein	189	182	0.49679
1843435	1843414	1843241	1843241	-	-	STM14_2102	hypothetical protein	79	78	0.574139
1843529	1843557	1845017	1845017	+	cls	STM14_2103	cardiolipin synthetase	48	48	0.34179
1845036	1845051	1845380	1845380	+	yciU	STM14_2104	dsDNA-mimic protein	473	384	0.928045
	1846264	1845428		-	-	STM14_2105	putative voltage-gated potassium channel	15	18	1
[truncated: 3,433 more rows]

## Sheet: hilC_plas
Transcription Start	Translation Start	Translation Stop	Transcription Stop	Strand	Name	Synonym	Product	Expression hilCdelplas	Expression hilDoverexpplas	qValue hilCdelplas vs hilDoverexpplas
29	94	378	570	+	-	STM14_5526	putative cytoplasmic protein	332	292	0.150215
1321	1333	1599	1599	+	repC	STM14_5528	DNA replication	2468	2693	0.940222
1600	1722	1844	1844	+	repA3	STM14_5529	DNA replication	1540	1486	0.000299755
1845	1849	1926		+	tap	STM14_5530	replication of plasmid	2413	2459	8.90224e-05
	1907	2788	2788	+	repA	STM14_5531	DNA replication	335	324	4.91314e-06
	3729	3869		+	-	STM14_5532	putative outer membrane protein	8	8	1
4738	4724	3966	3966	-	srgC	STM14_5533	putative bacterial regulatory helix-turn-helix protein, araC family	52	48	1
5548	5548	4991	4966	-	rcK	STM14_5534	resistance to complement killing	89	69	0.562357
	6537	5638		-	srgB	STM14_5535	putative outer membrane protein	11	9	1
7323	7323	6670	6670	-	srgA	STM14_5536	putative thiol-disulfide isomerase or thioredoxin	40	21	0.0238268
	7918	7568	7568	-	orf7	STM14_5537	putative bacterial regulatory protein, luxR family	36	24	0.287548
8115	8115	7903		-	pefI	STM14_5538	plasmid-encoded fimbriae; regulatory	87	68	1
9593	9422	8547	8291	-	orf6	STM14_5539	putative outer membrane protein	1124	1011	1
10246	10232	9675	9675	-	orf5	STM14_5540	putative outer membrane protein	73	83	0.237065
	10939	10247	10247	-	pefD	STM14_5541	plasmid-encoded fimbriae;chaperone	49	59	0.0713683
13364	13340	10932		-	pefC	STM14_5542	plasmid-encoded fimbriae; usher protein	24	21	1
14086	14086	13568	13526	-	pefA	STM14_5543	plasmid-encoded fimbriae; major fimbrial subunit	94	190	0.000901714
14691	14663	14361	14361	-	pefB	STM14_5544	plasmid-encoded fimbriae;regulation	28	51	1.48286e-06
15556	15560	15763	15765	+	-	STM14_5545	hypothetical protein	51	63	0.0173912
17776	17624	16635	16614	-	repA2	STM14_5546	DNA replication	1291	1190	0.290075
17352	17368	17676	17676	+	-	STM14_5547	hypothetical protein	54	84	0.000153504
18436	18414	18118	18015	-	-	STM14_5548	putative cytoplasmic protein	380	284	0.183558
19428	19419	18898	18875	-	-	STM14_5549	hypothetical protein	183	235	2.98864e-06
19779	20095	20313	20313	+	ccdA	STM14_5550	toxin addiction system: antidote	476	462	0.000629445
20314	20315	20620	20620	+	ccdB	STM14_5551	toxin addiction system: toxin	194	175	1
20621	20622	20912		+	-	STM14_5552	putative cytoplasmic protein	338	311	0.0551096
	20909	21430	21448	+	-	STM14_5553	putative cytoplasmic protein	113	109	1
21460	21465	22247	22251	+	rsdB	STM14_5554	resolvase	191	178	0.000153504
22254	22256	22807	22812	+	-	STM14_5555	diguanylate cyclase	50	49	1
	23476	23961		+	-	STM14_5556	putative inner membrane protein	8	8	1
	24681	25241		+	-	STM14_5557	putative adhesin	5	12	1
25674	25658	25308	25072	-	-	STM14_5558	putative transposase	2099	2301	1
25757	25876	26139	26139	+	-	STM14_5559	putative transposase, IS200-like protein	16	24	1
	26916	26266		-	spvD	STM14_5560	hydrophilic protein	3	5	1
27902	27902	27177	27177	-	spvC	STM14_5561	hydrophilic protein	15	19	1
29958	29958	28183	28183	-	spvB	STM14_5562	hydrophilic protein	53	90	1.14116e-11
30907	30907	30140	30138	-	spvA	STM14_5563	outer membrane protein	48	97	2.70305e-09
	32312	31419		-	spvR	STM14_5564	regulation of spv operon, lysR family	12	11	1
	32921	33958		+	-	STM14_5565	putative integrase protein	8	8	1
	35172	34147	34016	-	-	STM14_5566	putative phosphoribulokinase / uridine kinase family	626	535	0.136494
	36769	35105		-	-	STM14_5567	putative integrase protein	749	640	0.167216
37501	37313	36753		-	rlgA	STM14_5568	putative resolvase	1172	1094	0.287548
38301	38260	37520	37503	-	-	STM14_5569	putative carbonic anhydrase	3070	2499	0.0336292
39423	39403	38915	38887	-	-	STM14_5570	putative cytoplasmic protein	880	743	0.431485
39636	39662	40777	40840	+	tlpA	STM14_5571	alpha-helical coiled coil protein	272	340	2.82129e-11
40863	40863	41279	41418	+	-	STM14_5572	putative DNA polymerase III epsilon subunit (3'-5' exonuclease)	75	85	0.321098
	41299	40973		-	-	STM14_5573	putative cytoplasmic protein	6	6	1
43408	43394	42453	42403	-	-	STM14_5574	putative cytoplasmic protein	791	637	0.0950786
43796	43809	45014		+	parA	STM14_5575	plasmid partition protein A	598	351	0.00709632
	45011	45988	46042	+	parB	STM14_5576	plasmid partition protein B	703	457	0.0181425
	47344	46070	46070	-	samB	STM14_5577	SamB	43	41	1
47766	47766	47344		-	samA	STM14_5578	SamA	60	56	1
	48277	48747		+	-	STM14_5579	putative cytoplasmic protein	0	2	1
	48740	49096		+	-	STM14_5580	putative cytoplasmic protein	1	1	1
	49478	50158		+	-	STM14_5581	putative adenine-specific DNA methylase	0	0	1
	50158	50379		+	-	STM14_5582	putative cytoplasmic protein	3	5	1
	50920	51684		+	-	STM14_5583	putative inner membrane protein	6	7	1
	52180	52614		+	-	STM14_5584	putative cytoplasmic protein	1	2	1
	52681	53115		+	-	STM14_5585	putative cytoplasmic protein	8	10	1
	53351	53674		+	-	STM14_5586	putative inner membrane protein	17	20	1
	54375	54893		+	ssbB	STM14_5587	single-strand binding protein	8	8	1
	54948	55190		+	-	STM14_5588	putative cytoplasmic protein	6	6	1
	55259	57256		+	-	STM14_5589	putative ParB-like nuclease domain protein	4	5	1
	57296	57730		+	psiB	STM14_5590	Plasmid SOS inhibition	15	17	1
	57727	58464		+	psiA	STM14_5591	Plasmid SOS inhibition	19	17	1
60594	60573	60103	60063	-	finP	STM14_5592	putative transglycosylase	187	163	0.321098
	60988	61368	61368	+	traM	STM14_5593	conjugative transfer: mating signal	22	23	1
61628			61461	-	-	STM14_5594	-	3	8	1
	61561	62247		+	traJ	STM14_5595	conjugative transfer: regulation	3	3	1
	62248	62568	62568	+	traY	STM14_5596	conjugative transfer: oriT nicking	173	137	0.865823
	62610	62972		+	traA	STM14_5597	conjugative transfer: fimbrial subunit	13	18	1
	62987	63298		+	traL	STM14_5598	conjugative transfer: assembly	6	7	1
	63320	63886		+	traE	STM14_5599	conjugative transfer: assembly	4	7	1
	63873	64613		+	traK	STM14_5600	conjugative transfer: assembly	25	16	1
	64613	66034		+	traB	STM14_5601	conjugative transfer: assembly	6	7	1
	66024	66620		+	traP	STM14_5602	conjugative transfer protein	12	12	1
	66598	66843		+	trbD	STM14_5603	conjugative transfer protein	19	27	1
	66840	67355		+	traV	STM14_5604	conjugative transfer: assembly	18	14	1
	67490	67711		+	traR	STM14_5605	conjugative transfer protein	4	2	1
	67704	68171		+	-	STM14_5606	conjugative transfer protein	14	7	1
68567	68567	71215		+	traC	STM14_5607	conjugative transfer: assembly	19	14	1
	71190	71576		+	trbI	STM14_5608	conjugative transfer protein	14	10	1
	71573	72205		+	traW	STM14_5609	conjugative transfer: assembly	11	9	1
	72202	73194		+	traU	STM14_5610	conjugative transfer: assembly	8	7	1
	73213	73521		+	-	STM14_5611	conjugative transfer protein	18	16	1
	73506	74144	74148	+	trbC	STM14_5612	conjugative transfer: assembly	25	22	1
74576	74597	76423	76423	+	traN	STM14_5613	conjugative transfer: aggregate stability	35	34	0.722728
76424	76434	76649	76649	+	trbE	STM14_5614	conjugative transfer protein	98	64	0.54258
	76661	77410		+	traF	STM14_5615	conjugative transfer: assembly	6	9	1
77619	77624	77917		+	traQ	STM14_5616	conjugative transfer: fimbrial synthesis	31	27	1
	77904	78452		+	trbB	STM14_5617	conjugative transfer protein	32	31	0.36913
	78442	79824		+	traH	STM14_5618	conjugative transfer: assembly	35	34	1
	79821	82643	82651	+	traG	STM14_5619	conjugative transfer: assembly abd aggregate stability	229	195	0.135265
82659	82659	83153	83179	+	traS	STM14_5620	conjugative transfer: surface exclusion	3818	2933	0.0251083
83182	83189	83920	84001	+	traT	STM14_5621	conjugative transfer: surface exclusion	2758	2138	0.0238268
84271	84297	86459		+	traD	STM14_5622	conjugative transfer: DNA transport	88	46	1
	86459	87178		+	trbH	STM14_5623	conjugative transfer protein	28	24	1
	86866	86468	86468	-	-	STM14_5624	MvpA-like protein	285	269	0.000236964
	87096	86866		-	-	STM14_5625	putative cytoplasmic protein	289	318	0.321098
	87175	92433	92446	+	traI	STM14_5626	conjugative transfer: oriT nicking-unwinding	48	52	1.20503e-07
92447	92453	93193	93193	+	traX	STM14_5627	conjugative transfer: fimbrial acetylation	31	33	0.603961
93194	93248	93811	93811	+	finO	STM14_5628	conjugative transfer: regulation	161	197	0.000123348

## Sheet: rtsA_chr
Transcription Start	Translation Start	Translation Stop	Transcription Stop	Strand	Name	Synonym	Product	Expression rtsAdel	Expression rtsAover	qValue rtsAdel vs rtsAover
14	190	255	256	+	thrL	STM14_0001	thr operon leader peptide	1063	1228	0.0109822
259	337	2799	2800	+	thrA	STM14_0002	bifunctional aspartokinase I/homoserine dehydrogenase I	158	142	0.221036
2801	2801	3730	3730	+	thrB	STM14_0003	homoserine kinase	338	326	0.0729812
3731	3734	5020	5033	+	thrC	STM14_0004	threonine synthase	461	428	0.285927
5900	5887	5114	5073	-	yaaA	STM14_0005	hypothetical protein	126	107	0.58558
	7396	5966		-	yaaJ	STM14_0006	putative alanine/glycine transport protein	12	13	1
7617	7665	8618	8618	+	talB	STM14_0007	transaldolase B	899	773	0.169111
8729	8729	9319	9319	+	mogA	STM14_0008	molybdenum cofactor biosynthesis protein	68	67	0.0620126
	9942	9376		-	yaaH	STM14_0009	hypothetical protein	11	16	1
	10805	10092		-	htgA	STM14_0010	hypothetical protein	2	3	1
	11245	10841		-	yaaI	STM14_0011	hypothetical protein	6	4	1
	11257	11424		+	-	STM14_0012	hypothetical protein	3	1	1
11478	11593	13509	13509	+	dnaK	STM14_0013	molecular chaperone DnaK	284	448	6.29388e-05
13558	13595	14734	14734	+	dnaJ	STM14_0014	chaperone protein DnaJ	88	101	0.00285448
	14845	14958		+	-	STM14_0015	hypothetical protein	4	5	1
	15014	15961		+	-	STM14_0016	putative transcriptional regulator	6	5	1
	16088	16432		+	-	STM14_0017	putative bacteriophage protein	0	0	1
	17026	16493		-	-	STM14_0018	hypothetical protein	0	1	1
	17486	17043		-	-	STM14_0019	hypothetical protein	1	2	1
	17741	17613		-	-	STM14_0020	hypothetical protein	1	0	1
	17665	17787		+	-	STM14_0021	hypothetical protein	0	0	1
	17867	19966		+	-	STM14_0022	putative exochitinase	8	7	1
	20058	23054		+	-	STM14_0023	putative hydroxymethyltransferase	4	4	1
	23091	23240		+	-	STM14_0024	hypothetical protein	0	0	1
	23335	24039		+	-	STM14_0025	putative cytoplasmic protein	2	2	1
	24198	24094		-	-	STM14_0026	hypothetical protein	0	1	1
	24316	24426		+	-	STM14_0027	hypothetical protein	2	5	1
	24469	25011		+	bcfA	STM14_0028	fimbrial subunit	9	9	1
	25112	25798		+	bcfB	STM14_0029	fimbrial chaperone	1	2	1
	25803	28424		+	bcfC	STM14_0030	fimbrial usher	5	4	1
	28425	29432		+	bcfD	STM14_0031	fimbrial subunit	4	5	1
	29433	29978		+	bcfE	STM14_0032	fimbrial subunit	6	6	1
	29994	30512		+	bcfF	STM14_0033	fimbrial subunit	1	3	1
	30478	31209		+	bcfG	STM14_0034	fimbrial chaperone	3	5	1
	31274	32119		+	bcfH	STM14_0035	putative thiol-disulfide isomerase	13	10	1
	32116	32445		+	-	STM14_0036	hypothetical protein	9	8	1
	32994	32545		-	-	STM14_0037	putative transcriptional regulator	1	0	1
	33364	34368		+	-	STM14_0038	putative transcriptional regulator	1	0	1
	34816	34376		-	-	STM14_0039	putative transcriptional regulator	4	2	1
	34828	34974		+	-	STM14_0040	hypothetical protein	0	0	1
35339	35339	37057	37057	+	-	STM14_0041	putative arylsulfatase	17	26	1
	38674	37103		-	-	STM14_0042	putative 5'-nucleotidase	10	10	1
	39534	38773		-	-	STM14_0043	putative outer membrane/exported protein	1	1	1
	40131	41624		+	-	STM14_0044	putative arylsulfatase	16	19	1
	41723	42913		+	-	STM14_0045	putative arylsulfatase regulator	6	5	1
	42932	44185		+	-	STM14_0046	putative cytoplasmic protein	1	2	1
44312	44312	46027		+	-	STM14_0047	putative arylsulfatase	28	22	1
46173	46190	47356	47369	+	nhaA	STM14_0048	pH-dependent sodium/proton antiporter	71	308	2.65245e-120
47398	47418	48317	48317	+	nhaR	STM14_0049	transcriptional activator NhaR	42	190	2.08782e-120
50450	50411	48372	48372	-	-	STM14_0050	putative glycosyl hydrolase	18	21	1
	51824	50451		-	-	STM14_0051	putative sodium galactoside symporter	12	11	1
52672	52543	52280	52280	-	rpsT	STM14_0052	30S ribosomal protein S20	879	835	0.104715
	52649	52864		+	yaaY	STM14_0053	putative cytoplasmic protein	16	15	1
52868	52872	53810	53837	+	ribF	STM14_0054	bifunctional riboflavin kinase/FMN adenylyltransferase	240	214	0.191567
53846	53855	56689		+	ileS	STM14_0055	isoleucyl-tRNA synthetase	200	206	0.133003
	56689	57189	57189	+	lspA	STM14_0056	lipoprotein signal peptidase	112	108	0.157865
57195	57203	57334	57334	+	-	STM14_0057	hypothetical protein	170	189	0.045224
57335	57344	57793	57793	+	slpA	STM14_0058	FKBP-type peptidyl-prolyl cis-trans isomerase	122	130	0.0544523
57794	57796	58746	58764	+	ispH	STM14_0059	4-hydroxy-3-methylbut-2-enyl diphosphate reductase	128	127	0.0601195
58925	58946	60148	60155	+	-	STM14_0060	putative nitrite reductase	122	95	0.774488
60156	60164	61084	61096	+	rihC	STM14_0061	ribonucleoside hydrolase RihC	84	79	0.165727
61793	61792	61106	61106	-	-	STM14_0062	putative transcriptional regulator	44	44	0.0815913
63413	63413	61794	61794	-	-	STM14_0063	putative transcriptional regulator	20	16	1
	64849	63548		-	-	STM14_0064	putative oxalacetate decarboxylase subunit beta	1	1	1
	66637	64862		-	-	STM14_0065	pyruvate carboxylase subunit B	1	1	1
	66893	66654		-	-	STM14_0066	oxaloacetate decarboxylase subunit gamma	0	1	1
	68392	67052		-	-	STM14_0067	putative citrate-sodium symporter	1	1	1
	68671	68513		-	-	STM14_0068	hypothetical protein	0	0	1
	68637	69680		+	citC2	STM14_0069	putative citrate lyase synthetase	1	1	1
	69710	70003		+	citD2	STM14_0070	citrate lyase subunit gamma	3	4	1
	70000	70869		+	citE2	STM14_0071	putative citrate lyase beta chain	3	4	1
	70880	72400		+	citF2	STM14_0072	putative citrate lyase alpha chain/citrate-ACP transferase	4	5	1
	72400	72951		+	citX2	STM14_0073	putative cytoplasmic protein	3	5	1
	72929	73837		+	citG2	STM14_0074	triphosphoribosyl-dephospho-CoA synthase	5	4	1
74007	74017	74838	74854	+	dapB	STM14_0075	dihydrodipicolinate reductase	217	212	0.0581204
	75239	74964		-	-	STM14_0076	hypothetical protein	2	1	1
75794	75881	77029	77029	+	carA	STM14_0077	carbamoyl phosphate synthase small subunit	60	59	0.126204
77030	77048	80275	80275	+	carB	STM14_0078	carbamoyl phosphate synthase large subunit	26	25	1
80354	80354	80542		+	-	STM14_0079	hypothetical protein	128	96	1
	80499	80957	80957	+	tnpA_1	STM14_0080	transposase	105	89	0.398164
81195	81260	81655	81741	+	caiF	STM14_0081	DNA-binding transcriptional activator CaiF	1533	1257	0.583188
	82328	81732		-	caiE	STM14_0082	carnitine operon protein CaiE	6	7	1
	83222	82437		-	caiD	STM14_0083	carnitinyl-CoA dehydratase	15	12	1
84829	84829	83276		-	caiC	STM14_0084	putative crotonobetaine/carnitine-CoA ligase	17	13	1
	86109	84892	84860	-	caiB	STM14_0085	crotonobetainyl-CoA:carnitine CoA-transferase	28	23	1
	86246	86109		-	-	STM14_0086	hypothetical protein	13	12	1
	87363	86221		-	caiA	STM14_0087	crotonobetainyl-CoA dehydrogenase	15	14	1
	88915	87398		-	caiT	STM14_0088	L-carnitine/gamma-butyrobetaine antiporter	3	3	1
	89119	89328		+	-	STM14_0089	hypothetical protein	0	0	1
	89396	90166		+	fixA	STM14_0090	putative electron transfer flavoprotein FixA	13	11	1
	90182	91123		+	fixB	STM14_0091	putative electron transfer flavoprotein FixB	3	4	1
	91173	92459		+	fixC	STM14_0092	putative oxidoreductase FixC	2	3	1
	92456	92743		+	fixX	STM14_0093	putative ferredoxin	0	1	1
	92890	94230		+	yaaU	STM14_0094	putative transport protein	7	5	1
94314	94319	94549	94549	+	-	STM14_0095	putative outer membrane lipoprotein	25	26	1
94840	94843	95259	95259	+	-	STM14_0096	hypothetical protein	226	176	0.997017
	95379	95263		-	-	STM14_0097	hypothetical protein	0	2	1
95790	95773	95483	95483	-	-	STM14_0098	hypothetical protein	65	64	0.239065
	95983	96177		+	-	STM14_0099	putative inner membrane protein	0	0	1
	96671	98560		+	-	STM14_0100	putative sulfatase	11	9	1
	98802	98644		-	-	STM14_0101	hypothetical protein	0	0	1
	98738	99019		+	-	STM14_0102	hypothetical protein	5	2	1
	98967	99497		+	yabF	STM14_0103	glutathione-regulated potassium-efflux system ancillary protein KefF	13	10	1
	99490	101352	101352	+	kefC	STM14_0104	glutathione-regulated potassium-efflux system protein KefC	22	22	1
	101474	101349		-	-	STM14_0105	hypothetical protein	0	0	1
101551	101551	102030	102030	+	folA	STM14_0106	dihydrofolate reductase	102	78	1
102986	102984	102136	102136	-	apaH	STM14_0107	diadenosine tetraphosphatase	191	171	0.213936
103372	103372	102995	102987	-	apaG	STM14_0108	ApaG protein	232	228	0.104247
	104196	103375	103373	-	ksgA	STM14_0109	dimethyladenosine transferase	151	158	0.0319214
	105182	104193		-	pdxA_1	STM14_0110	4-hydroxythreonine-4-phosphate dehydrogenase	101	102	0.0579862
106492	106468	105182		-	surA	STM14_0111	peptidyl-prolyl cis-trans isomerase SurA	274	270	0.0888053
108882	108882	106522	106493	-	imp	STM14_0112	organic solvent tolerance protein	336	312	0.100539
109053	109053	108892	108883	-	-	STM14_0113	hypothetical protein	193	156	0.829547
109055	109136	109948	109948	+	djlA	STM14_0114	DNA-J like membrane chaperone protein	105	95	0.252111
110713	110702	110043	110043	-	rluA	STM14_0115	23S rRNA/tRNA pseudouridine synthase A	32	33	0.141627
113636	113620	110714	110714	-	hepA	STM14_0116	ATP-dependent helicase HepA	41	43	0.028772
	116145	113794		-	polB	STM14_0117	DNA polymerase II	16	16	1
	116809	116189		-	-	STM14_0118	hypothetical protein	16	15	1
117469	117528	117947	117947	+	-	STM14_0119	putative cytoplasmic protein	49	40	1
118769	118648	117953	117859	-	araD	STM14_0120	L-ribulose-5-phosphate 4-epimerase	3448	3660	0.0641353
120301	120291	118789	118775	-	araA	STM14_0121	L-arabinose isomerase	6227	6517	2.21952e-06
122042	122011	120302	120302	-	araB	STM14_0122	ribulokinase	3476	3668	0.00242345
122197	122352	123197	123197	+	araC	STM14_0123	DNA-binding transcriptional regulator AraC	267	508	6.54385e-15
123259	123316	124083	124083	+	yabI	STM14_0124	hypothetical protein	57	70	0.00281192
	124829	124122		-	thiQ	STM14_0125	thiamine transporter ATP-binding subunit	11	9	1
	126423	124813		-	thiP	STM14_0126	thiamine transporter membrane protein	4	4	1
127382	127382	126399		-	tbpA	STM14_0127	thiamine transporter substrate binding subunit	53	49	0.220047
127546	127546	127427	127427	-	-	STM14_0128	putative lipoprotein	22	13	1
	129218	127560		-	yabN	STM14_0129	transcriptional regulator SgrR	11	11	1
	129492	129166		-	-	STM14_0130	hypothetical protein	6	8	1
130374	130374	129769	129769	-	leuD	STM14_0131	isopropylmalate isomerase small subunit	57	64	0.00516363
131785	131785	130385	130385	-	leuC	STM14_0132	isopropylmalate isomerase large subunit	45	56	0.00350971
	132879	131788	131786	-	leuB	STM14_0133	3-isopropylmalate dehydrogenase	46	55	0.00727913
134468	134450	132879		-	leuA	STM14_0134	2-isopropylmalate synthase	61	54	0.384161
134636	134624	134538	134534	-	leuL	STM14_0135	leu operon leader peptide	201	218	0.10753
	134793	134689		-	-	STM14_0136	hypothetical protein	0	0	1
	135067	135210		+	-	STM14_0137	hypothetical protein	1	2	1
	135281	136225		+	leuO	STM14_0138	leucine transcriptional activator	3	3	1
136603	136610	138271	138273	+	ilvI	STM14_0139	acetolactate synthase 3 catalytic subunit	21	20	1
138274	138274	138765	138765	+	ilvH	STM14_0140	acetolactate synthase 3 regulatory subunit	72	61	0.422862
	138877	138755		-	-	STM14_0141	hypothetical protein	3	2	1
138995	139049	140053	140053	+	fruR	STM14_0142	DNA-binding transcriptional regulator FruR	170	160	0.100791
	140338	140204		-	-	STM14_0143	hypothetical protein	0	2	1
140492	140496	140633	140634	+	-	STM14_0144	hypothetical protein	212	155	1
140635	140659	141117	141117	+	yabB	STM14_0145	cell division protein MraZ	682	843	0.00165222
141118	141119	142060		+	mraW	STM14_0146	S-adenosyl-methyltransferase MraW	302	429	6.22039e-06
	142057	142422	142422	+	ftsL	STM14_0147	cell division protein FtsL	374	442	0.00293211
142423	142438	144204		+	ftsI	STM14_0148	division specific transpeptidase	178	238	0.000395002
	144191	145678		+	murE	STM14_0149	UDP-N-acetylmuramoylalanyl-D-glutamate--2, 6-diaminopimelate ligase	208	284	0.000132785
	145675	147033		+	murF	STM14_0150	UDP-N-acetylmuramoyl-tripeptide--D-alanyl-D- alanine ligase	86	122	3.61489e-06
	147027	148109	148109	+	mraY	STM14_0151	phospho-N-acetylmuramoyl-pentapeptide- transferase	92	131	2.3198e-06
148110	148112	149428		+	murD	STM14_0152	UDP-N-acetylmuramoyl-L-alanyl-D-glutamate synthetase	91	126	8.24095e-06
	149428	150672		+	ftsW	STM14_0153	cell division protein FtsW	62	78	0.000508389
	150669	151736	151758	+	murG	STM14_0154	N-acetylglucosaminyl transferase	66	80	0.00420241
151759	151855	153330		+	murC	STM14_0155	UDP-N-acetylmuramate--L-alanine ligase	95	327	9.45114e-61
	153323	154243	154244	+	ddl_2	STM14_0156	D-alanine--D-alanine ligase	169	752	8.60644e-116
154245	154245	155075		+	ftsQ	STM14_0157	cell division protein FtsQ	228	600	6.70436e-35
	155072	156334	156334	+	ftsA	STM14_0158	cell division protein FtsA	303	592	9.9438e-09
156335	156395	157546	157577	+	ftsZ	STM14_0159	cell division protein FtsZ	379	765	2.70141e-09
157582	157647	158564	158587	+	lpxC	STM14_0160	UDP-3-O-[3-hydroxymyristoyl] N-acetylglucosamine deacetylase	717	1093	0.000106878
158679	158843	159340	159398	+	yacA	STM14_0161	SecA regulator SecM	109	123	0.0254958
159402	159402	162107	162107	+	secA	STM14_0162	preprotein translocase subunit SecA	155	177	0.0344844
162259	162259	162654	162654	+	mutT	STM14_0163	nucleoside triphosphate pyrophosphohydrolase	80	81	0.0652034
	162875	162979		+	-	STM14_0165	LysR family transcriptional regulator	1	5	1
163176	163167	162976	162948	-	yacG	STM14_0166	zinc-binding protein	146	150	0.0691404
	163920	163177	163177	-	yacF	STM14_0167	hypothetical protein	103	102	0.0929161
164540	164540	163920		-	coaE	STM14_0168	dephospho-CoA kinase	81	79	0.125823
164739	164766	165809	165809	+	guaC	STM14_0169	guanosine 5'-monophosphate oxidoreductase	381	245	1
	167042	165840		-	hofC	STM14_0170	type IV pilin biogenesis protein	1	1	1
	168417	167032		-	hofB	STM14_0171	hypothetical protein	1	1	1
	168864	168427		-	ppdD	STM14_0172	putative major pilin subunit	0	0	1
	169072	168890		-	-	STM14_0173	hypothetical protein	0	1	1
169999	169979	169086	169086	-	nadC	STM14_0174	quinolinate phosphoribosyltransferase	22	24	1
170062	170067	170630		+	ampD	STM14_0175	N-acetyl-anhydromuranmyl-L-alanine amidase	161	140	0.442641
	170627	171481	171483	+	ampE	STM14_0176	regulatory protein AmpE	47	43	0.169764
	172523	171573	171492	-	-	STM14_0177	putative cytoplasmic protein	454	423	0.191174
173954	173929	172523		-	-	STM14_0178	Na+/galactoside symporter	536	423	0.604006
	174090	173962		-	-	STM14_0179	hypothetical protein	1	3	1
175466	175466	174093	174093	-	aroP	STM14_0180	aromatic amino acid transporter	40	35	0.33808
	175672	175794		+	-	STM14_0181	hypothetical protein	9	6	1
175995	176029	176793	176793	+	pdhR	STM14_0182	transcriptional regulator PdhR	137	99	1
176904	176953	179616	179630	+	aceE	STM14_0183	pyruvate dehydrogenase subunit E1	447	371	0.0885352
179631	179631	181520	181560	+	aceF	STM14_0184	dihydrolipoamide acetyltransferase	227	229	0.104575
181561	181720	183144	183144	+	lpdA	STM14_0185	dihydrolipoamide dehydrogenase	1313	1247	0.0407267
	183222	183350		+	-	STM14_0186	hypothetical protein	9	6	1
183433	183433	183717	183717	+	-	STM14_0187	putative outer membrane protein	18	13	1
	184546	183755		-	-	STM14_0188	hypothetical protein	3	5	1
186451	186562	189159	189162	+	acnB	STM14_0190	bifunctional aconitate hydratase 2/2-methylisocitrate dehydratase	644	676	0.0123892
190076	190062	189220	189218	-	-	STM14_0191	putative restriction endonuclease	164	130	0.735649
190268	190308	190670	190678	+	yacL	STM14_0192	hypothetical protein	474	334	1
	190905	191858		+	kdgT	STM14_0193	2-keto-3-deoxygluconate permease	20	18	1
	191855	193126		+	-	STM14_0194	putative inner membrane protein	32	25	0.746246
	193116	194099	194099	+	pdxA_2	STM14_0195	4-hydroxythreonine-4-phosphate dehydrogenase	49	40	0.518683
194100	194109	194876	194911	+	-	STM14_0196	putative transcriptional regulator	92	83	0.306262
195720	195700	194906	194906	-	speD	STM14_0197	S-adenosylmethionine decarboxylase	270	297	0.00910276
196622	196581	195721	195721	-	speE	STM14_0198	spermidine synthase	170	188	0.012673
197057	197035	196688	196688	-	yacC	STM14_0199	hypothetical protein	123	65	0.126856
197237	197237	198847	198847	+	cueO	STM14_0200	multicopper oxidase	27	27	1
201315	201315	198925	198925	-	gcd	STM14_0201	glucose dehydrogenase	29	40	7.57209e-05
201450	201521	202057	202076	+	hpt	STM14_0202	hypoxanthine-guanine phosphoribosyltransferase	84	99	0.00714566
202812	202777	202115	202115	-	yadF	STM14_0203	carbonic anhydrase	248	182	1
202886	202886	203812		+	yadG	STM14_0204	putative ABC-type multidrug transport system ATPase component	77	71	0.245566
	203809	204579	204584	+	yadH	STM14_0205	putative transport protein	27	27	1
	205775	204696		-	stiH	STM14_0206	putative fimbrial protein precurosr	7	5	1
	208330	205784		-	stiC	STM14_0207	fimbrial usher protein	1	1	1
	209040	208357		-	stiB	STM14_0208	putative fimbrial chaperone	4	4	1
	209627	209088		-	stiA	STM14_0209	putative fimbrial subunit	9	13	1
	209966	209796		-	-	STM14_0210	hypothetical protein	1	0	1
209965	209997	210437	210437	+	yadI	STM14_0211	putative PTS enzyme	54	45	0.683163
210499	210499	211728	211728	+	yadE	STM14_0212	putative xylanase/chitin deacetylase	50	44	0.39832
212147	212115	211735	211690	-	panD	STM14_0213	aspartate alpha-decarboxylase	44	43	0.383635
	213064	212210	212210	-	panC	STM14_0214	pantoate--beta-alanine ligase	40	37	0.168705
	213171	213058		-	-	STM14_0215	hypothetical protein	10	9	1
213992	213981	213190	213190	-	panB	STM14_0216	3-methyl-2-oxobutanoate hydroxymethyltransferase	24	23	1
	214581	214102	214072	-	folK	STM14_0217	2-amino-4-hydroxy-6-hydroxymethyldihydropteridine pyrophosphokinase	20	31	0.0014078
216074	215996	214578		-	pcnB	STM14_0218	poly(A) polymerase I	137	162	0.00142161
217033	217033	216137	216135	-	yadB	STM14_0219	glutamyl-Q tRNA(Asp) synthetase	28	87	2.20924e-43
217591	217557	217102	217036	-	dksA	STM14_0220	DnaK transcriptional regulator DksA	1818	3659	4.39226e-12
218454	218438	217734	217608	-	sfsA	STM14_0221	sugar fermentation stimulation protein A	50	56	0.00405818
219001	218985	218455	218455	-	ligT	STM14_0222	2'-5' RNA ligase	23	26	1
219013	219013	221487		+	hrpB	STM14_0223	ATP-dependent RNA helicase HrpB	27	28	1
	221426	221587	221587	+	-	STM14_0224	hypothetical protein	59	47	0.947652
	221629	221522		-	-	STM14_0225	hypothetical protein	2	0	1
221588	221628	224150	224150	+	mrcB	STM14_0226	penicillin-binding protein 1b	70	68	0.0553399
224429	224429	224289	224286	-	-	STM14_0227	hypothetical protein	21	22	1
224439	224443	226632	226632	+	fhuA	STM14_0228	ferrichrome outer membrane transporter	61	60	0.0734843
226681	226681	227478		+	fhuC	STM14_0229	iron-hydroxamate transporter ATP-binding subunit	15	11	1
	227478	228368		+	fhuD	STM14_0230	iron-hydroxamate transporter substrate-binding subunit	9	10	1
	228365	230422		+	fhuB	STM14_0231	iron-hydroxamate transporter permease subunit	3	5	1
	230459	230665		+	-	STM14_0232	hypothetical protein	0	1	1
	231001	231144		+	-	STM14_0233	hypothetical protein	0	0	1
	231361	231921		+	stfA	STM14_0234	putative fimbrial subunit	3	3	1
	232007	234664		+	stfC	STM14_0235	putative fimbrial outer membrane usher	3	4	1
	234682	235434		+	stfD	STM14_0236	putative periplasmic fimbrial chaperone	2	2	1
	235453	235965		+	stfE	STM14_0237	putative minor fimbrial subunit	0	2	1
	235962	236438		+	stfF	STM14_0238	putative minor fimbrial subunit	2	2	1
	236438	236968		+	stfG	STM14_0239	putative minor fimbrial subunit	2	2	1
	236968	237807	237807	+	-	STM14_0240	putative outer membrane protein	22	14	1
239214	239195	237915	237915	-	hemL	STM14_0241	glutamate-1-semialdehyde aminotransferase	78	79	0.0515681
239222	239222	239365		+	-	STM14_0242	hypothetical protein	41	26	0.388667
	239365	240786	240815	+	yadQ	STM14_0243	chloride channel protein	29	28	1
240824	240868	241212	241228	+	yadR	STM14_0244	iron-sulfur cluster insertion protein ErpA	232	232	0.0801379
241936	241936	241313	241313	-	yadS	STM14_0245	hypothetical protein	17	14	1
	242773	241973	241937	-	btuF	STM14_0246	vitamin B12-transporter protein BtuF	23	28	1
243480	243464	242766		-	pfs	STM14_0247	5'-methylthioadenosine/S-adenosylhomocysteine nucleosidase	45	49	0.0175478
243531	243549	245066	245107	+	dgt	STM14_0248	deoxyguanosinetriphosphate triphosphohydrolase	58	48	0.53973
245154	245196	246623	246623	+	htrA	STM14_0249	serine endoprotease	92	97	0.0345567
246758	246776	247933	247933	+	cdaR	STM14_0250	carbohydrate diacid transcriptional activator CdaR	32	26	0.539399
248427	248408	248022	247984	-	yaeH	STM14_0251	hypothetical protein	867	549	0.66067
250819	250818	249994	249987	-	dapD	STM14_0253	2,3,4,5-tetrahydropyridine-2,6-carboxylate N-succinyltransferase	172	176	0.0474916
253528	253520	250848	250822	-	glnD	STM14_0254	PII uridylyl-transferase	38	35	0.191328
254572	254551	253757	253722	-	map	STM14_0255	methionine aminopeptidase	106	104	0.105117
254799	254799	255083		+	-	STM14_0256	30S ribosomal protein S2	1353	1180	0.274329
	255002	255727	255856	+	rpsB	STM14_0257	30S ribosomal protein S2	2321	2431	0.0126932
255861	255985	256836	256836	+	tsf	STM14_0258	elongation factor Ts	1750	1651	0.0553399
256837	256981	257706	257852	+	pyrH	STM14_0259	uridylate kinase	508	448	0.250448
257853	257853	258410	258415	+	frr	STM14_0260	ribosome recycling factor	298	322	0.0127123
258551	258551	259747	259747	+	dxr	STM14_0261	1-deoxy-D-xylulose 5-phosphate reductoisomerase	55	62	0.0217325
259779	259830	260033	260059	+	-	STM14_0262	hypothetical protein	211	174	0.627973
260060	260060	260818	260818	+	uppS	STM14_0263	undecaprenyl pyrophosphate synthase	300	268	0.19383
260819	260831	261688	261688	+	cdsA	STM14_0264	CDP-diglyceride synthase	284	259	0.204559
261689	261700	263052	263083	+	yaeL	STM14_0265	zinc metallopeptidase	385	334	0.371515
263084	263084	265498	265498	+	yaeT	STM14_0266	outer membrane protein assembly factor YaeT	327	326	0.04269
265499	265621	266106	266109	+	hlpA	STM14_0267	periplasmic chaperone	455	484	0.0187653
266110	266110	267135	267150	+	lpxD	STM14_0268	UDP-3-O-[3-hydroxymyristoyl] glucosamine N-acyltransferase	747	672	0.211227
267151	267151	267696	267699	+	fabZ	STM14_0269	(3R)-hydroxymyristoyl-ACP dehydratase	565	560	0.0448786
267700	267700	268488		+	lpxA	STM14_0270	UDP-N-acetylglucosamine acyltransferase	246	284	0.00255889
	268488	269636		+	lpxB	STM14_0271	lipid-A-disaccharide synthase	200	194	0.0783145
	269633	270229	270252	+	rnhB	STM14_0272	ribonuclease HII	69	77	0.0105363
270253	270253	273735	273747	+	dnaE	STM14_0273	DNA polymerase III subunit alpha	179	155	0.426222
273748	273748	274707	274707	+	accA	STM14_0274	acetyl-CoA carboxylase carboxyltransferase subunit alpha	106	102	0.116631
	274887	276650		+	-	STM14_0275	putative endochitinase	11	11	1
276726	276726	278867	278867	+	ldcC	STM14_0276	lysine decarboxylase 2	102	85	0.38881
278868	278923	279312	279348	+	yaeR	STM14_0277	hypothetical protein	146	99	1
279375	279375	280667	280667	+	tilS	STM14_0278	tRNA(Ile)-lysidine synthetase	33	33	0.0694169
	281011	280751	280751	-	rof	STM14_0279	Rho-binding antiterminator	54	46	1
281250	281216	280998		-	yaeP	STM14_0280	hypothetical protein	393	342	0.38881
281396	281396	281941		+	yaeQ	STM14_0281	putative cytoplasmic protein	26	27	1
	281938	282360	282727	+	yaeJ	STM14_0282	hypothetical protein	91	75	0.604945
284906	284885	283167	283140	-	proS	STM14_0284	prolyl-tRNA synthetase	121	123	0.034245
	285703	284996	284960	-	yaeB	STM14_0285	putative regulatory protein	31	40	0.00211243
286134	286104	285700		-	rcsF	STM14_0286	outer membrane lipoprotein	132	109	0.504045
287038	287038	286223	286218	-	metQ	STM14_0287	DL-methionine transporter substrate-binding subunit	137	136	0.0550453
	287730	287077	287054	-	yaeE	STM14_0288	DL-methionine transporter permease	40	31	1
	288754	287723		-	metN	STM14_0289	DL-methionine transporter ATP-binding subunit	11	13	1
288918	288944	289510	289510	+	yaeD	STM14_0290	D,D-heptose 1,7-bisphosphate phosphatase	92	94	0.0744681
	289703	289581		-	-	STM14_0291	hypothetical protein	4	4	1
	289819	289616		-	-	STM14_0292	hypothetical protein	4	4	1
289889			291432	+	rrsH	STM14_0293	16S ribosomal RNA	295	306	0.0862348
291490			291566	+	ileV	STM14_0294	Ile tRNA	2114	2657	0.000339297
291676			291751	+	alaV	STM14_0295	Ala tRNA	202	345	3.09368e-06
291752	291760	291876	291876	+	-	STM14_0296	hypothetical protein	40	45	0.637969
291944			295036	+	rrlH	STM14_0297	23S ribosomal RNA	426	486	0.000647563
295219			295340	+	rrfH	STM14_0298	5S ribosomal RNA	3	2	1
295528			295604	+	aspU	STM14_0299	Asp tRNA	177	375	5.07102e-11
295769	295769	296572	296572	+	dkgB	STM14_0300	2,5-diketo-D-gluconate reductase B	29	23	1
297507	297507	296593	296593	-	yafC	STM14_0301	putative transcriptional regulator	21	18	1
	297612	298787		+	-	STM14_0302	putative drug efflux protein	9	8	1
298927	298940	299719	299719	+	yafD	STM14_0303	hypothetical protein	126	114	0.29049
299744	299797	300567	300567	+	yafE	STM14_0304	putative methyltransferase	35	36	0.0966772
302010	301990	300623	300623	-	dniR	STM14_0305	membrane-bound lytic murein transglycosylase D	556	423	0.713838
302817	302817	302062	302061	-	gloB	STM14_0306	hydroxyacylglutathione hydrolase	46	48	0.0258113
	302852	303574		+	yafS	STM14_0307	putative SAM-dependent methyltransferase	13	11	1
304038	304038	303571	303502	-	rnhA	STM14_0308	ribonuclease H	90	74	0.634472
304069	304102	304833	304847	+	dnaQ	STM14_0309	DNA polymerase III subunit epsilon	122	101	0.610945
	304966	304859		-	-	STM14_0310	hypothetical protein	4	1	1
304967			305043	+	aspV	STM14_0311	Asp tRNA	69	235	2.26881e-24
	305167	305274		+	-	STM14_0312	hypothetical protein	11	15	1
	306420	305365		-	-	STM14_0313	putative cytoplasmic protein	4	5	1
	307426	306431		-	-	STM14_0314	putative cytoplasmic protein	3	3	1
	309306	307423		-	-	STM14_0315	putative cytoplasmic protein	4	4	1
	309816	309322		-	-	STM14_0316	putative cytoplasmic protein	8	7	1
	310637	309813		-	-	STM14_0317	putative cytoplasmic protein	10	7	1
311526	311526	310624		-	-	STM14_0318	putative cytoplasmic protein	20	14	1
	311894	314533		+	-	STM14_0319	putative chaperone ATPase	4	4	1
	314633	315175		+	-	STM14_0320	putative cytoplasmic protein	5	8	1
	315199	316692		+	-	STM14_0321	putative cytoplasmic protein	9	8	1
	316755	316865		+	-	STM14_0322	invasol SirA	5	7	1
	316878	317324		+	-	STM14_0323	putative cytoplasmic protein	3	3	1
	317578	318063		+	-	STM14_0324	putative cytoplasmic protein	0	0	1
	318368	318853		+	-	STM14_0325	putative cytoplasmic protein	6	4	1
	318838	319221		+	-	STM14_0326	hypothetical protein	1	2	1
	319364	319849		+	-	STM14_0327	putative cytoplasmic protein	1	2	1
	319916	320452		+	-	STM14_0328	putative outer membrane lipoprotein	2	3	1
	320456	321799		+	-	STM14_0329	putative cytoplasmic protein	1	2	1
	321796	323100		+	-	STM14_0330	hypothetical protein	2	2	1
	323105	323878		+	-	STM14_0331	putative inner membrane protein	2	2	1
	324081	324512		+	-	STM14_0332	putative Shiga-like toxin A subunit	3	1	1
	324546	328415		+	-	STM14_0333	putative inner membrane protein	3	4	1
	328415	329203		+	-	STM14_0334	putative cytoplasmic protein	6	6	1
	329200	329616		+	-	STM14_0335	hypothetical protein	13	12	1
	329640	330161		+	-	STM14_0336	putative cytoplasmic protein	13	11	1
	330303	330512		+	-	STM14_0337	hypothetical protein	2	2	1
	330558	332747		+	-	STM14_0338	putative cytoplasmic protein	5	6	1
	332771	333217		+	-	STM14_0339	putative cytoplasmic protein	3	3	1
333236	333236	337330		+	-	STM14_0340	putative RHS-like protein	34	23	1
337687	337687	338520		+	-	STM14_0341	putative RHS-like protein	72	46	1
	338514	338960	339082	+	-	STM14_0342	putative cytoplasmic protein	40	33	1
	339144	339275	339275	+	-	STM14_0343	hypothetical protein	21	13	1
339345	339345	339485	339485	+	-	STM14_0344	hypothetical protein	16	10	1
	339523	339960		+	-	STM14_0345	putative cytoplasmic protein	3	1	1
	340288	340013		-	-	STM14_0346	hypothetical protein	0	0	1
	340729	341037		+	-	STM14_0348	putative cytoplasmic protein	4	5	1
	341440	341637		+	-	STM14_0350	putative transposase	1	0	1
	341863	342144		+	-	STM14_0351	hypothetical protein	0	0	1
	342894	343406		+	safA	STM14_0352	putative outer membrane protein	16	19	1
343514	343514	344227	344230	+	safB	STM14_0353	putative fimbrial assembly chaperone	12	29	1
344251	344251	346761	346761	+	safC	STM14_0354	putative fimbrial usher	43	54	0.000269462
346770	346783	347253	347271	+	safD	STM14_0355	putative fimbrial subunit	27	32	0.0796414
	347659	348480		+	ybeJ	STM14_0356	putative xylanase/chitin deacetylase	14	20	1
	348560	348820		+	-	STM14_0357	hypothetical protein	9	17	1
349295	349295	350242	350264	+	sinR	STM14_0358	transcriptional regulator	33	32	0.119473
	350359	350574		+	-	STM14_0359	putative cytoplasmic protein	4	3	1
351321	351297	350578	350578	-	-	STM14_0360	SapA-like protein	49	50	0.0389414
	351450	351322		-	-	STM14_0361	hypothetical protein	2	1	1
352035	352035	351628	351628	-	-	STM14_0362	VirG-like protein	41	41	0.339859
	352227	352120		-	-	STM14_0363	hypothetical protein	6	6	1
353191	353173	352406	352406	-	yafV	STM14_0364	hypothetical protein	54	50	0.148712
355726	355726	353282	353282	-	fadE	STM14_0365	acyl-CoA dehydrogenase	51	40	0.850981
355947	355966	356544	356544	+	gmhA	STM14_0366	phosphoheptose isomerase	303	254	0.361486
356614	356757	357524	357526	+	yafJ	STM14_0367	putative glutamine amidotransferase	97	82	0.507357
358307	358235	357495	357489	-	yafK	STM14_0368	hypothetical protein	126	93	1
	358485	359540	359540	+	dinP	STM14_0369	DNA polymerase IV	21	17	1
	360888	361502		+	prfH	STM14_0371	peptide chain release factor-like protein	11	8	1
363195	363115	361658	361646	-	pepD	STM14_0372	aminoacyl-histidine dipeptidase	232	238	0.0514469
363312	363364	363822	363822	+	gpt	STM14_0373	xanthine-guanine phosphoribosyltransferase	231	206	0.329435
363893	363911	365155	365175	+	frsA	STM14_0374	fermentation/respiration switch protein	79	77	0.0979761
365207	365213	365614	365614	+	crl	STM14_0375	DNA-binding transcriptional regulator Crl	389	291	1
	366717	365665		-	phoE	STM14_0376	outer membrane phosphoporin protein E	6	12	1
	366935	366783		-	-	STM14_0377	hypothetical protein	0	0	1
366984	367000	368103	368111	+	proB	STM14_0378	gamma-glutamyl kinase	124	122	0.0832146
368115	368115	369365	369365	+	proA	STM14_0379	gamma-glutamyl phosphate reductase	63	71	0.0113944
369481			369556	+	thrW	STM14_0380	Thr tRNA	190	358	3.61726e-08
	370682	369882		-	-	STM14_0381	IS3 transposase	4	3	1
371417	371424	371747	371766	+	-	STM14_0383	putative cytoplasmic protein	2521	1887	0.757278
	372094	373326		+	-	STM14_0384	putative permease	12	10	1
	373458	374879		+	-	STM14_0385	isopropylmalate isomerase large subunit	7	8	1
	374881	375507		+	-	STM14_0386	putative 3-isopropylmalate isomerase	18	14	1
	375522	376400		+	-	STM14_0387	putative fumarylacetoacetate hydrolase	15	13	1
	376400	377314	377314	+	-	STM14_0388	putative hydrolase/acyltransferase	18	14	1
	377348	378313	378313	+	-	STM14_0389	putative transcriptional regulator	21	20	1
378530	378530	378258	378242	-	-	STM14_0390	putative cytoplasmic protein	38	188	8.33841e-90
	379221	379619		+	-	STM14_0391	putative outer membrane protein	3	3	1
	380424	379666		-	stbE	STM14_0392	putative fimbrial chaperone	11	11	1
	381715	380390		-	stbD	STM14_0393	putative fimbrial usher	10	9	1
	384287	381720		-	stbC	STM14_0394	putative fimbrial usher	6	4	1
	385032	384271		-	stbB	STM14_0395	putative fimbrial chaperone	0	0	1
	385630	385094		-	stbA	STM14_0396	putative fimbrial major subunit	0	0	1
	385843	385733		-	-	STM14_0397	hypothetical protein	0	0	1
386264	386264	387028		+	-	STM14_0398	putative inner membrane protein	42	40	0.156385
	387001	387501		+	-	STM14_0399	hypothetical protein	8	10	1
	387801	389375		+	-	STM14_0400	hypothetical protein	23	21	1
389452	389475	390218		+	-	STM14_0401	putative response regulator	88	55	1
	390191	390679	390697	+	-	STM14_0402	putative inner membrane protein	31	25	1
	390939	390802		-	-	STM14_0403	hypothetical protein	4	0	1
	391081	391605		+	-	STM14_0404	putative outer membrane protein	2	2	1
	391749	392390		+	-	STM14_0405	putative response regulator	3	3	1
	392401	392625		+	-	STM14_0406	putative inner membrane protein	1	2	1
	392683	393042	393042	+	-	STM14_0407	putative outer membrane lipoprotein	19	22	1
	394569	393112		-	-	STM14_0408	outer membrane efflux-like protein	0	0	1
	397753	394586		-	-	STM14_0409	putative cation efflux system protein	0	0	1
	398955	397750		-	-	STM14_0410	putative cation efflux pump	0	0	1
	399120	399233		+	-	STM14_0411	hypothetical protein	0	0	1
	399253	401541		+	-	STM14_0412	putative cation transport ATPase	4	3	1
	401553	402017		+	-	STM14_0413	putative transcriptional regulator	8	6	1
	402095	402289		+	-	STM14_0414	putative copper chaperone	5	11	1
	402243	402422		+	-	STM14_0415	putative metal-binding transport protein	0	0	1
	402582	403835		+	-	STM14_0416	putative inner membrane protein	12	12	1
404012	404024	405982	405988	+	mod	STM14_0417	DNA methylase	75	65	0.375535
405989	405989	408964	408964	+	res	STM14_0418	DNA restriction enzyme	57	50	0.241762
409084	409084	409218	409240	+	-	STM14_0419	hypothetical protein	300	309	0.0355113
409237	409237	409118	409118	-	-	STM14_0420	hypothetical protein	33	12	2.31732e-05
409241	409241	409342	409366	+	-	STM14_0421	putative cytoplasmic protein	122	157	0.0276264
409396	409459	410862		+	-	STM14_0422	cytochrome BD2 subunit I	66	85	0.0001192
	410859	411869	411869	+	-	STM14_0423	cytochrome BD2 subunit II	31	36	0.00677683
	411886	412110		+	-	STM14_0424	putative cytoplasmic protein	5	5	1
	412206	413210	413210	+	-	STM14_0425	putative transcriptional regulator	23	21	1
	413356	415464		+	foxA	STM14_0426	ferrioxamine receptor	12	10	1
416160	416137	415505	415505	-	yahN	STM14_0427	putative transport protein	88	70	0.735649
416312	416369	416644	416644	+	yahO	STM14_0428	hypothetical protein	343	344	0.074862
418413	418405	416780	416780	-	prpR	STM14_0429	prp operon regulator	32	29	0.263446
	418467	418640		+	-	STM14_0430	hypothetical protein	0	2	1
	418670	419557		+	prpB	STM14_0431	2-methylisocitrate lyase	3	4	1
	419680	420849		+	prpC	STM14_0432	methylcitrate synthase	7	7	1
	420889	422340		+	prpD	STM14_0433	2-methylcitrate dehydratase	4	4	1
	422381	424267		+	prpE	STM14_0434	propionyl-CoA synthetase	9	8	1
425356	425345	424371	424371	-	hemB	STM14_0435	delta-aminolevulinic acid dehydratase	131	249	7.2908e-14
	425565	425684		+	-	STM14_0436	hypothetical protein	0	0	1
	425827	425675		-	-	STM14_0437	hypothetical protein	0	0	1
425858	425858	428794	428794	+	yaiU	STM14_0438	flagellar protein	20	17	1
	428880	429503		+	yaiV	STM14_0439	putative DNA-binding transcriptional regulator	13	11	1
430681	430678	429548	429548	-	ampH	STM14_0440	beta-lactamase/D-alanine carboxypeptidase	58	53	0.281811
	430909	430751		-	-	STM14_0441	hypothetical protein	0	0	1
430873	430925	431059		+	-	STM14_0442	hypothetical protein	221	161	1
	431052	432272	432286	+	sbmA	STM14_0443	transporter	59	65	0.0213641
432287	432287	433381	433388	+	yaiW	STM14_0444	putative outer membrane lipoprotein	73	65	0.302684
433741	433727	433419	433419	-	yaiY	STM14_0445	putative inner membrane protein	38	98	5.9007e-17
	433714	433827		+	-	STM14_0446	hypothetical protein	3	4	1
433989	433995	434210	434271	+	yaiZ	STM14_0447	putative inner membrane protein	525	437	0.676536
435357	435330	434236	434236	-	ddl_1	STM14_0448	D-alanyl-alanine synthetase A	135	134	0.0687278
435408	435408	436121		+	-	STM14_0449	putative inner membrane protein	29	24	1
	436290	437501		+	-	STM14_0450	putative permease	4	5	1
437619	437620	437742	437742	+	-	STM14_0451	hypothetical protein	681	434	1
437743	437792	438058	438088	+	yaiB	STM14_0452	hypothetical protein	1260	841	0.892812
	438243	438082		-	-	STM14_0453	hypothetical protein	3	2	1
438369	438410	438730	438732	+	psiF	STM14_0454	hypothetical protein	191	205	0.0460016
438822	438822	439934	439934	+	yaiC	STM14_0455	diguanylate cyclase AdrA	40	39	0.0913961
440784	440758	439949	439901	-	proC	STM14_0456	pyrroline-5-carboxylate reductase	190	212	0.0088899
440792	440792	440941		+	-	STM14_0457	hypothetical protein	65	63	1
	440898	441353	441354	+	yaiI	STM14_0458	hypothetical protein	75	64	0.417255
441524	441538	442083	442087	+	aroL	STM14_0459	shikimate kinase	107	100	0.22607
442088	442110	442301	442303	+	yaiA	STM14_0460	hypothetical protein	926	764	0.411973
442435	442552	443229	443229	+	aroM	STM14_0461	hypothetical protein	70	58	0.529352
443253	443300	443584	443584	+	yaiE	STM14_0462	hypothetical protein	90	73	0.831009
444552	444533	443622	443610	-	rdgC	STM14_0463	recombination associated protein	103	82	0.853412
	444687	444556		-	-	STM14_0464	hypothetical protein	0	0	1
444588	444659	445567	445567	+	yajF	STM14_0465	fructokinase	24	26	1
446815	446761	445589	445576	-	araJ	STM14_0466	protein AraJ	332	257	0.677306
	450074	446934	446934	-	sbcC	STM14_0467	exonuclease subunit SbcC	26	26	1
451273	451273	450071		-	sbcD	STM14_0468	exonuclease subunit SbcD	32	29	0.160064
	451446	451315		-	-	STM14_0469	hypothetical protein	0	0	1
451466	451488	452177	452182	+	phoB	STM14_0470	transcriptional regulator PhoB	274	239	0.219593
452226	452247	453542	453542	+	phoR	STM14_0471	phosphate regulon sensor protein	44	42	0.186745
	453904	453755		-	-	STM14_0472	hypothetical protein	6	5	1
453777	453951	455270	455290	+	brnQ	STM14_0473	branched-chain amino acid transporter	86	98	0.00513196
455305	455345	456715	456715	+	proY	STM14_0474	putative proline-specific permease	35	46	0.000930354
	456877	458694		+	malZ	STM14_0475	maltodextrin glucosidase	10	11	1
459489	459368	458766	458766	-	-	STM14_0476	putative thiol-alkyl hydroperoxide reductase	2191	2220	0.0097604
460159	460159	459578	459490	-	yajB	STM14_0477	acyl carrier protein phosphodiesterase	111	110	0.13146
460231	460253	461317	461339	+	queA	STM14_0478	S-adenosylmethionine--tRNA ribosyltransferase-isomerase	57	50	0.393634
461340	461340	461450	461457	+	-	STM14_0479	DNA metabolism protein	85	83	1
461499	461514	462641	462641	+	tgt	STM14_0480	queuine tRNA-ribosyltransferase	294	255	0.284341
462642	462664	462996	462996	+	yajC	STM14_0481	preprotein translocase subunit YajC	745	733	0.0725432
462997	463024	464871	464881	+	secD	STM14_0482	preprotein translocase subunit SecD	217	219	0.0973597
464882	464882	465853	465853	+	secF	STM14_0483	preprotein translocase subunit SecF	170	162	0.0949886
465978	466001	466366	466382	+	-	STM14_0484	hypothetical protein	50	50	0.217758
	466392	467084	467084	+	-	STM14_0485	putative regulatory protein	24	22	1
467238	467254	467601	467630	+	yajD	STM14_0486	hypothetical protein	521	333	1
	467631	467846	467846	+	-	STM14_0487	hypothetical protein	24	19	1
469198	469198	468230	468230	-	tsx	STM14_0489	nucleoside channel	185	175	0.0885137
	469932	469393	469393	-	yajI	STM14_0490	hypothetical protein	23	19	1
469965	469965	470111		+	-	STM14_0491	hypothetical protein	102	59	0.0232857
	470084	470533	470533	+	ybaD	STM14_0492	transcriptional regulator NrdR	185	152	0.615333
470534	470537	471640	471640	+	ribD	STM14_0493	bifunctional diaminohydroxyphosphoribosylaminopyrimidine deaminase/5-amino-6-(5-phosphoribosylamino)uracil reductase	127	116	0.2073
471641	471729	472199	472204	+	ribH	STM14_0494	riboflavin synthase subunit beta	209	180	0.521352
472205	472220	472639	472645	+	nusB	STM14_0495	transcription antitermination protein NusB	149	156	0.0690411
472683	472718	473695		+	thiL	STM14_0496	thiamine monophosphate kinase	132	108	0.582057
	473673	474188	474188	+	pgpA	STM14_0497	phosphatidylglycerophosphatase A	22	23	1
474284	474284	473976	473976	-	-	STM14_0498	hypothetical protein	36	24	0.201147
475322	475266	474292	474285	-	yajO	STM14_0499	putative oxidoreductase	168	140	0.433777
477185	477185	475323	475323	-	dxs	STM14_0500	1-deoxy-D-xylulose-5-phosphate synthase	97	103	0.0123477
	478108	477209	477186	-	ispA	STM14_0501	geranyltranstransferase	134	138	0.0350731
478557	478351	478109		-	xseB	STM14_0502	exodeoxyribonuclease VII small subunit	189	152	0.717746
478477	478561	480009	480017	+	thiI	STM14_0503	thiamine biosynthesis protein ThiI	82	93	0.00686308
	480850	480053		-	phnV	STM14_0504	2-aminoethylphosphonate transporter	7	6	1
	481713	480853		-	phnU	STM14_0505	2-aminoethylphosphonate transporter	1	1	1
	482825	481716		-	phnT	STM14_0506	2-aminoethylphosphonate transporter	4	4	1
	483844	482831		-	phnS	STM14_0507	2-aminoethylphosphonate transporter	1	2	1
	484761	484042	484042	-	phnR	STM14_0508	2-aminoethylphosphonate transport protein	19	15	1
	484902	484792		-	-	STM14_0509	hypothetical protein	0	3	1
	484901	486004		+	phnW	STM14_0510	2-aminoethylphosphonate--pyruvate transaminase	1	0	1
	486011	486823		+	phnX	STM14_0511	phosphonoacetaldehyde hydrolase	0	1	1
	487510	486920	486907	-	thiJ	STM14_0512	hypothetical protein	35	43	0.0114827
488457	488384	487473		-	apbA	STM14_0513	2-dehydropantoate 2-reductase	108	169	1.12599e-08
488509	488510	489001	489001	+	yajQ	STM14_0514	nucleotide-binding protein	198	177	0.341578
490424	490412	489048	489013	-	yajR	STM14_0515	putative transport protein	34	47	0.000205538
490949	490949	492460		+	-	STM14_0517	hypothetical protein	18	15	1
	492472	493965		+	-	STM14_0518	hypothetical protein	13	14	1
494948	494937	494047	494047	-	cyoE	STM14_0519	protoheme IX farnesyltransferase	2011	1577	0.372984
	495278	494949	494949	-	cyoD	STM14_0520	cytochrome o ubiquinol oxidase subunit IV	2278	1705	0.77257
	495892	495278		-	cyoC	STM14_0521	cytochrome o ubiquinol oxidase subunit III	1186	984	0.486029
497879	497873	495882		-	cyoB	STM14_0522	cytochrome o ubiquinol oxidase subunit I	783	675	0.166415
498884	498840	497884	497880	-	cyoA	STM14_0523	cytochrome o ubiquinol oxidase subunit II	2295	1917	0.274318
500768	500768	499293	499293	-	ampG	STM14_0524	muropeptide transporter	23	25	1
501413	501390	500812	500805	-	yajG	STM14_0525	hypothetical protein	54	58	0.0272897
501455	501468	501653	501653	+	-	STM14_0526	hypothetical protein	25	31	0.293739
501654	501694	502011	502011	+	bolA	STM14_0527	transcriptional regulator BolA	126	122	0.0887729
	502166	502053		-	-	STM14_0528	hypothetical protein	0	0	1
502145	502358	503656	503656	+	tig	STM14_0529	trigger factor	607	656	0.0158269
503794	503903	504526	504526	+	clpP	STM14_0530	ATP-dependent Clp protease proteolytic subunit	564	548	0.100388
504527	504670	504774	504775	+	-	STM14_0531	hypothetical protein	403	394	0.0773421
504778	504778	506049	506064	+	clpX	STM14_0532	ATP-dependent protease ATP-binding subunit	368	355	0.154661
506071	506235	508589	508602	+	lon	STM14_0533	DNA-binding ATP-dependent protease La	126	154	0.000904174
508644	508798	509070	509096	+	hupB	STM14_0534	transcriptional regulator HU subunit beta	2276	2586	0.0383977
509153	509361	511232	511232	+	cypD	STM14_0535	peptidyl-prolyl cis-trans isomerase	287	295	0.121344
	511390	511028		-	-	STM14_0536	hypothetical protein	1	2	1
511382	511382	511756	511756	+	ybaV	STM14_0537	putative DNA uptake protein	66	54	0.907802
511860	511860	512258	512258	+	ybaW	STM14_0538	putative esterase	30	33	0.241762
513059	513059	512364	512364	-	ybaX	STM14_0539	queuosine biosynthesis protein QueC	42	39	0.244765
514824	514824	513124	513124	-	ybaE	STM14_0540	putative ABC transporter periplasmic binding protein	18	15	1
	514925	515743		+	cof	STM14_0541	putative hydrolase	22	15	1
	516847	515792		-	-	STM14_0542	putative cysteine synthase/cystathionine beta-synthase	11	14	1
516834	516834	517418	517418	+	ybaO	STM14_0543	putative transcriptional regulator	69	62	0.245566
517459	517459	519231		+	mdlA	STM14_0544	putative multidrug transporter membrane\ATP-binding protein	27	23	1
	519224	521005		+	mdlB	STM14_0545	putative multidrug transporter membrane\ATP-binding protein	15	13	1
	521218	521556		+	glnK	STM14_0546	nitrogen regulatory protein P-II 2	3	3	1
	521588	522874		+	amtB	STM14_0547	ammonium transporter	14	12	1
523871	523834	522974	522974	-	tesB	STM14_0548	acyl-CoA thioesterase II	42	39	0.140842
523983	524049	524618	524618	+	ybaY	STM14_0549	hypothetical protein	529	638	0.00133649
525040	525040	524651	524617	-	ybaZ	STM14_0550	putative methyltransferase	365	230	0.555514
525118			525233	+	ffs	STM14_0551	-	4465	10468	4.97387e-13
526845	526821	525271	525270	-	ylaB	STM14_0552	hypothetical protein	34	29	0.477223
527046	527046	527306	527306	+	rpmE2	STM14_0553	50S ribosomal protein L31	23	15	1
527307	527312	527452	527452	+	rpmJ_1	STM14_0554	50S ribosomal protein L36	112	67	0.0427904
528015	527978	527508	527433	-	ylaC	STM14_0555	putative inner membrane protein	207	149	1
528646	528646	528095	528095	-	maa	STM14_0556	maltose O-acetyltransferase	58	58	0.0734138
529057	529043	528825	528647	-	hha	STM14_0557	hemolysin expression-modulating protein	226	213	0.167792
529533	529445	529071	529071	-	ybaJ	STM14_0558	hypothetical protein	317	264	0.565916
533112	533090	529941	529941	-	acrB	STM14_0559	acridine efflux pump	157	164	0.0865906
534555	534306	533113	533113	-	acrA	STM14_0560	acridine efflux pump	187	190	0.042044
534425	534448	535101	535101	+	acrR	STM14_0561	DNA-binding transcriptional repressor AcrR	72	56	0.850375
	535210	535085		-	-	STM14_0562	hypothetical protein	4	2	1
535193	535220	538582	538582	+	aefA	STM14_0563	potassium efflux protein KefA	40	37	0.165069
539580	539559	538624	538624	-	-	STM14_0564	putative transposase	104	87	0.681862
539809	539796	539629	539591	-	ybaM	STM14_0565	hypothetical protein	222	166	1
540325	540325	539810	539810	-	priC	STM14_0566	primosomal replication protein N''	115	99	0.428707
540406	540406	540783	540789	+	ybaN	STM14_0567	hypothetical protein	28	27	1
540879	540936	541487	541506	+	apt	STM14_0568	adenine phosphoribosyltransferase	80	87	0.0254958
541571	541601	543529	543529	+	dnaX	STM14_0569	DNA polymerase III subunits gamma and tau	122	107	0.266088
543530	543575	543904		+	ybaB	STM14_0570	hypothetical protein	369	369	0.0542396
	543904	544509	544509	+	recR	STM14_0571	recombination protein RecR	59	65	0.00752778
544596	544596	546494	546494	+	htpG	STM14_0572	heat shock protein 90	93	116	0.000296874
	546818	546597		-	-	STM14_0573	hypothetical protein	2	2	1
546709	546735	547379	547390	+	adk	STM14_0574	adenylate kinase	575	544	0.136002
	547392	547598		+	-	STM14_0575	hypothetical protein	10	17	1
547600	547608	548570	548570	+	hemH	STM14_0576	ferrochelatase	26	26	1
	549538	548567		-	aes	STM14_0577	acetyl esterase	16	20	1
549666	549691	550995	550995	+	gsk	STM14_0578	inosine-guanosine kinase	109	104	0.131083
552736	552720	551044	551044	-	ybaL	STM14_0579	putative cation:proton antiport protein	52	125	1.44191e-27
	552798	552923		+	-	STM14_0580	hypothetical protein	13	9	1
	554155	552935		-	fsr	STM14_0581	putative transport protein	25	20	1
554310	554328	555980	556091	+	ushA	STM14_0582	bifunctional UDP-sugar hydrolase/5'-nucleotidase periplasmic	109	115	0.0156808
	556576	556097		-	ybaK	STM14_0583	hypothetical protein	21	21	1
557572	557572	556778	556778	-	ybaP	STM14_0584	putative cytoplasmic protein	43	33	0.981417
558485	558485	557658	557658	-	-	STM14_0585	hypothetical protein	41	25	0.753731
561166	561140	558639	558639	-	copA	STM14_0586	copper exporting ATPase	32	33	0.0461148
561194	561250	561666	561677	+	cueR	STM14_0587	DNA-binding transcriptional regulator CueR	220	175	0.843818
	619737	619901		+	-	STM14_05870	hypothetical protein	11	7	1
	562119	561667	561667	-	ybbJ	STM14_0588	hypothetical protein	81	76	0.140842
563075	563033	562116		-	ybbK	STM14_0589	putative inner membrane protein	158	140	0.288971
	563180	563857		+	ybbL	STM14_0590	putative ABC transporter ATP-binding protein YbbL	18	16	1
	563844	564623		+	ybbM	STM14_0591	putative transport protein	12	11	1
565622	565563	564709	564709	-	ybbN	STM14_0592	putative thioredoxin protein	55	70	0.00217964
566393	566393	565623	565623	-	ybbO	STM14_0593	short chain dehydrogenase	67	68	0.0885137
567196	567162	566548	566417	-	tesA	STM14_0594	multifunctional acyl-CoA thioesterase I/protease I/lysophospholipase L1	109	80	1
566946	567133	567819		+	ybbA	STM14_0595	putative ABC transporter ATP-binding protein YbbA	30	24	1
	567816	570230		+	ybbP	STM14_0596	putative inner membrane protein	21	22	1
	570227	570331		+	-	STM14_0597	hypothetical protein	0	0	1
	570416	571549		+	-	STM14_0598	putative outer membrane protein	8	8	1
	571650	571546		-	-	STM14_0599	hypothetical protein	5	2	1
571723	571806	572636	572636	+	sfbA	STM14_0600	ABC transporter ATP-binding protein	27	29	1
572673	572673	573689		+	sfbB	STM14_0601	ABC transporter ATP-binding protein	16	38	1.83469e-16
	573682	574341		+	sfbC	STM14_0602	putative ABC transporter permease	5	14	1
575474	575474	574380	574380	-	ybbB	STM14_0603	tRNA 2-selenouridine synthase	92	100	0.0102603
	576470	575544		-	ybbS	STM14_0604	DNA-binding transcriptional activator AllS	8	6	1
576679	576697	577179	577226	+	allA	STM14_0605	ureidoglycolate hydrolase	46	40	0.554313
577236	577258	578076	578076	+	allR	STM14_0606	DNA-binding transcriptional repressor AllR	74	71	0.201147
	578161	579942		+	gcl	STM14_0607	glyoxylate carboligase	3	3	1
	579955	580731		+	gip	STM14_0608	hydroxypyruvate isomerase	4	3	1
	580832	581710		+	glxR	STM14_0609	tartronic semialdehyde reductase	2	1	1
	581776	583023		+	-	STM14_0610	putative permease	2	2	1
	583099	583353		+	ybbV	STM14_0611	putative cytoplasmic protein	0	2	1
	583119	584573		+	allP	STM14_0612	allantoin permease	1	1	1
	584652	586013		+	allB	STM14_0613	allantoinase	5	8	1
	586072	587370		+	ybbY	STM14_0614	putative purine permease YbbY	3	3	1
	587393	588541		+	glxK	STM14_0615	glycerate kinase	7	7	1
589406	589406	588621	588621	-	ylbA	STM14_0616	hypothetical protein	38	38	0.0719568
	590652	589417		-	allC	STM14_0617	allantoate amidohydrolase	12	14	1
	591723	590674		-	allD	STM14_0618	ureidoglycolate dehydrogenase	9	10	1
	592054	593718		+	fdrA	STM14_0619	membrane protein FdrA	1	2	1
	593728	594987		+	ylbE	STM14_0620	putative cytoplasmic protein	1	2	1
	594999	595808		+	ylbF	STM14_0621	putative cytoplasmic protein	2	3	1
	595812	596705		+	arcC	STM14_0622	carbamate kinase	3	4	1
	597813	596746	596746	-	purK	STM14_0623	phosphoribosylaminoimidazole carboxylase ATPase subunit	38	38	0.0674425
	1969116	1968259		-	-	STM14_06230	hypothetical protein	7	3	1
598359	598319	597810		-	purE	STM14_0624	phosphoribosylaminoimidazole carboxylase catalytic subunit	40	33	1
	599159	598437		-	lpxH	STM14_0625	UDP-2,3-diacylglucosamine hydrolase	17	15	1
599750	599656	599162	599160	-	ppiB	STM14_0626	peptidyl-prolyl cis-trans isomerase B	322	302	0.122192
599800	599829	601214	601248	+	cysS	STM14_0627	cysteinyl-tRNA synthetase	226	207	0.127607
	602082	601258		-	-	STM14_0628	putative outer membrane protein	10	8	1
	602516	602079		-	-	STM14_0629	putative inner membrane protein	35	30	1
	603054	602509		-	ybcI	STM14_0630	putative membrane-bound metal-dependent hydrolase	6	3	1
603394	603394	603182	603182	-	ybcJ	STM14_0631	hypothetical protein	54	54	0.68084
604299	604262	603396	603395	-	folD	STM14_0632	bifunctional 5,10-methylene-tetrahydrofolate dehydrogenase/ 5,10-methylene-tetrahydrofolate cyclohydrolase	115	109	0.169818
	604444	604316		-	-	STM14_0633	hypothetical protein	11	15	1
	604400	604555		+	-	STM14_0634	hypothetical protein	0	0	1
604614	604824	605366	605429	+	fimA	STM14_0635	fimbrin	1935	2473	0.000155107
605432	605442	605975	605982	+	fimI	STM14_0636	fimbrial protein	388	439	0.00470665
605983	606019	606711	606711	+	fimC	STM14_0637	periplasmic chaperone	452	474	0.0230639
606712	606742	609354	609354	+	fimD	STM14_0638	outer membrane usher protein	161	153	0.16969
609355	609369	610376	610376	+	fimH	STM14_0639	minor fimbrial subunit	122	113	0.14078
610377	610386	610904	610919	+	fimF	STM14_0640	putative fimbrial protein	27	30	1
611771	611582	610950	610925	-	fimZ	STM14_0641	transcriptional regulator FimZ	385	336	0.301013
	612908	612186	612186	-	fimY	STM14_0642	putative regulatory protein	20	17	1
613286	613238	612927	612909	-	-	STM14_0643	hypothetical protein	194	159	0.607286
614018	613996	613400	613400	-	fimW	STM14_0644	putative fimbrial protein	78	85	0.0301253
	614019	614189		+	-	STM14_0645	hypothetical protein	3	1	1
614252			614328	+	argU	STM14_0646	Arg tRNA	33	29	1
614475	614475	614287	614287	-	-	STM14_0647	integrase	30	30	1
2925665	2925700	2926296	2926296	+	-	STM14_06470	P4-type integrase	96	82	0.464621
	615283	615441		+	-	STM14_0649	hypothetical protein	0	1	1
	617150	615498		-	-	STM14_0650	putative inner membrane protein	10	6	1
	618057	617131		-	yfdH	STM14_0651	putative glycosyltransferase	9	8	1
618416	618416	618054		-	gtrA	STM14_0652	putative glycosyl translocase	19	18	1
618678			618750	+	-	STM14_0653	Xaa tRNA	1	0	1
	619613	619284		-	-	STM14_0655	sensor kinase	0	0	1
	620806	619952		-	-	STM14_0657	putative transcriptional regulator	3	3	1
	621022	622347		+	-	STM14_0658	pyridine nucleotide-disulfide oxidoreductase	10	10	1
	622520	622266		-	-	STM14_0659	hypothetical protein	8	4	1
	622504	622740		+	-	STM14_0660	hypothetical protein	3	1	1
	622753	623313		+	-	STM14_0661	putative inner membrane protein	2	3	1
3584238			3584163	-	-	STM14_06610	Glu tRNA	293	765	6.28697e-26
624721	624567	623392	623373	-	-	STM14_0662	putative DNA repair ATPase	95	85	0.291212
624879	624893	626287	626287	+	pheP	STM14_0663	phenylalanine transporter	32	34	0.0227002
627705	627576	626329	626323	-	ybdG	STM14_0664	hypothetical protein	78	79	0.0646622
627603	627603	627788		+	-	STM14_0665	hypothetical protein	22	23	1
627887	627887	629857	629909	+	apeE	STM14_0666	outer membrane esterase	50	51	0.0474738
	630024	632753	632753	+	-	STM14_0667	putative inner membrane protein	22	19	1
	633867	632881		-	-	STM14_0668	putative phosphosugar isomerase	1	1	1
	634977	633934		-	-	STM14_0669	putative inner membrane protein	2	2	1
	635864	635010		-	-	STM14_0670	putative PTS system mannose-specific enzyme IID	5	6	1
	636610	635867		-	-	STM14_0671	putative inner membrane protein	2	1	1
	637095	636625		-	-	STM14_0672	putative PTS system mannose-specific enzyme IIAB	1	3	1
	637522	637073		-	-	STM14_0673	putative PTS system mannose-specific enzyme IIAB	3	3	1
638426	638375	637722	637722	-	nfnB	STM14_0674	dihydropteridine reductase	338	283	0.358995
	638840	638472	638428	-	ybdF	STM14_0675	hypothetical protein	66	55	0.726078
639521	639421	638840		-	-	STM14_0676	putative regulatory protein	42	43	0.126396
639556	639577	639684	639685	+	-	STM14_0677	hypothetical protein	601	307	0.0977812
639703	639710	640051	640053	+	-	STM14_0678	putative regulatory protein	168	122	1
	640305	640057		-	ybdJ	STM14_0679	putative inner membrane protein	15	16	1
641496	641490	640372	640372	-	ybdK	STM14_0680	carboxylate-amine ligase	41	35	0.419834
	642206	641502		-	entD	STM14_0681	phosphopantetheinyltransferase component of enterobactin synthase multienzyme complex	2	2	1
	644507	642252		-	fepA	STM14_0682	outer membrane receptor FepA	8	7	1
[truncated: 4,759 more rows]

## Sheet: rtsA_plas
Transcription Start	Translation Start	Translation Stop	Transcription Stop	Strand	Name	Synonym	Product	Expression rtsAdelplas	Expression rtsAoverexpplas	qValue rtsAdelplas vs rtsAoverexpplas
[truncated: 102 more rows]

[truncated: 8 more sheets: invF_chr, invF_plas, sprB_chr, sprB_plas, rtsB_chr, rtsB_plas, hilA_chr, hilA_plas]
