# Supplementary material for: Mapping the Regulatory Network for Salmonella enterica Serovar Typhimurium Invasion
Source: mBio. 2016 Sep 6;7(5):e01024-16. doi: 10.1128/mBio.01024-16 (PMC5013294; doi:10.1128/mBio.01024-16)
Supplement: Table S2 — List of all ChIP-seq peaks for HilD, HilC, RtsA, InvF, SprB, and RtsB. [file mbo004162976st2.xlsx]

## Sheet: Chromosome
TF	Peak Coordinate	FAT Score
HilD	349274	20
HilD	1172308	4
HilD	1603860	3
HilD	2034030	5
HilD	3033309	2
HilD	3033607	4
HilD	3037972	5
HilD	3039544	1
HilD	3039730	3
HilD	3039947	7
HilD	3064446	2
HilD	3064844	6
HilD	3065086	5
HilD	3400769	2
HilD	3400781	2
HilD	4490691	4
HilD	4490851	2
HilD	4771183	2
HilC	1595	7
HilC	16665	1
HilC	34564	1
HilC	34756	2
HilC	38379	3
HilC	40115	7
HilC	46077	5
HilC	49472	6
HilC	74794	32
HilC	74803	33
HilC	74802	30
HilC	74812	31
HilC	82220	1
HilC	82234	1
HilC	95593	1
HilC	110659	1
HilC	182789	1
HilC	217803	83
HilC	224842	3
HilC	230664	1
HilC	248354	1
HilC	338429	3
HilC	349274	6
HilC	384803	1
HilC	418946	1
HilC	426615	2
HilC	448905	3
HilC	490516	3
HilC	492596	3
HilC	556777	5
HilC	572033	1
HilC	613131	8
HilC	693317	12
HilC	696502	2
HilC	702009	1
HilC	717945	12
HilC	732218	1
HilC	732225	1
HilC	747831	2
HilC	759370	1
HilC	845279	5
HilC	958924	5
HilC	988238	14
HilC	1050543	1
HilC	1050548	1
HilC	1137671	1
HilC	1177290	43
HilC	1224127	5
HilC	1244345	10
HilC	1270990	2
HilC	1358901	1
HilC	1402659	4
HilC	1418340	5
HilC	1449211	1
HilC	1449215	1
HilC	1490543	7
HilC	1490980	2
HilC	1499565	1
HilC	1511557	3
HilC	1576948	1
HilC	1580622	1
HilC	1603792	25
HilC	1603799	25
HilC	1603801	29
HilC	1603808	29
HilC	1631781	2
HilC	1634691	2
HilC	1636523	16
HilC	1653873	2
HilC	1664625	14
HilC	1664632	14
HilC	1820216	1
HilC	1851538	1
HilC	1859528	33
HilC	1859532	34
HilC	1859537	33
HilC	1859541	34
HilC	1865903	3
HilC	1911110	1
HilC	1969901	3
HilC	2034036	17
HilC	2094165	26
HilC	2126487	1
HilC	2134087	2
HilC	2134105	2
HilC	2148701	2
HilC	2168514	2
HilC	2246922	2
HilC	2329326	3
HilC	2405462	2
HilC	2437784	1
HilC	2446760	2
HilC	2446765	2
HilC	2446770	2
HilC	2467209	2
HilC	2491152	6
HilC	2493034	1
HilC	2495357	2
HilC	2768511	2
HilC	2781860	1
HilC	2847485	1
HilC	2847493	1
HilC	2855933	10
HilC	2868620	1
HilC	2897225	2
HilC	2924603	2
HilC	2931032	1
HilC	2997141	1
HilC	2997155	1
HilC	2997146	1
HilC	2997160	1
HilC	3031909	3
HilC	3033606	1
HilC	3036407	1
HilC	3036601	7
HilC	3037493	1
HilC	3037970	17
HilC	3039536	7
HilC	3039658	4
HilC	3039941	26
HilC	3041302	1
HilC	3044230	1
HilC	3046043	10
HilC	3064439	19
HilC	3064444	19
HilC	3064854	21
HilC	3065113	38
HilC	3066465	1
HilC	3066469	1
HilC	3066480	1
HilC	3066587	1
HilC	3122029	1
HilC	3132591	1
HilC	3133879	1
HilC	3261459	1
HilC	3267553	1
HilC	3284092	1
HilC	3306238	1
HilC	3311425	1
HilC	3311435	1
HilC	3320041	1
HilC	3320046	1
HilC	3400524	1
HilC	3400777	43
HilC	3429437	1
HilC	3469533	1
HilC	3623465	1
HilC	3677609	6
HilC	3731884	1
HilC	3737390	2
HilC	3747050	1
HilC	3802683	2
HilC	3873616	2
HilC	3888707	1
HilC	3888728	1
HilC	3894122	1
HilC	3894128	1
HilC	3894589	1
HilC	3905015	14
HilC	3921811	2
HilC	3922815	2
HilC	3946702	6
HilC	3962966	1
HilC	3975637	4
HilC	3994773	1
HilC	4001283	18
HilC	4011434	1
HilC	4063296	2
HilC	4075361	1
HilC	4075375	1
HilC	4075367	1
HilC	4075382	1
HilC	4119426	1
HilC	4159952	1
HilC	4173915	2
HilC	4196223	2
HilC	4198822	1
HilC	4219400	1
HilC	4219410	1
HilC	4233682	1
HilC	4344216	3
HilC	4399915	1
HilC	4490681	2
HilC	4491716	1
HilC	4492471	3
HilC	4493640	3
HilC	4541088	1
HilC	4544243	2
HilC	4545386	3
HilC	4554726	10
HilC	4571625	4
HilC	4574395	1
HilC	4574404	1
HilC	4656077	6
HilC	4656166	15
HilC	4674308	4
HilC	4747236	1
HilC	4771189	7
HilC	4771581	5
HilC	4802831	53
HilC	4802834	53
HilC	4833502	1
HilC	4836517	1
HilC	4843539	1
HilC	4864267	2
RtsA	49478	4
RtsA	74824	2
RtsA	217808	6
RtsA	868894	4
RtsA	1418331	3
RtsA	1418343	3
RtsA	1603870	1
RtsA	1664630	1
RtsA	2405470	1
RtsA	3037973	5
RtsA	3064449	2
RtsA	3211964	2
RtsA	3400781	4
RtsA	3483728	5
RtsA	4001290	2
RtsA	4102223	1
RtsA	4334408	1
RtsA	4334420	1
RtsA	4428286	4
RtsA	4571636	5
RtsA	4842823	1
RtsB	23202	13
RtsB	24261	3
RtsB	24592	1
RtsB	24597	1
RtsB	24604	1
RtsB	25335	1
RtsB	175316	2
RtsB	529007	3
RtsB	529127	3
RtsB	529751	4
RtsB	535118	3
RtsB	650211	2
RtsB	650440	4
RtsB	678438	7
RtsB	678618	2
RtsB	678700	1
RtsB	692590	2
RtsB	742144	2
RtsB	900395	2
RtsB	926052	3
RtsB	1176553	1
RtsB	1215607	3
RtsB	1412219	2
RtsB	1412231	3
RtsB	1460395	1
RtsB	1469751	1
RtsB	1604288	2
RtsB	1604295	2
RtsB	1604310	3
RtsB	1655067	5
RtsB	1810402	6
RtsB	1811067	4
RtsB	2033668	18
RtsB	2038254	12
RtsB	2080277	2
RtsB	2219951	8
RtsB	2231545	3
RtsB	2231560	3
RtsB	2254200	4
RtsB	2254638	1
RtsB	2493059	8
RtsB	2677367	3
RtsB	3087599	4
RtsB	3087838	1
RtsB	3206580	1
RtsB	3206864	1
RtsB	3207286	6
RtsB	3211741	42
RtsB	3212296	54
RtsB	3212693	13
RtsB	3212698	12
RtsB	3212784	20
RtsB	3212798	19
RtsB	3213025	12
RtsB	3213037	13
RtsB	3213432	13
RtsB	3213442	14
RtsB	3213832	8
RtsB	3736112	4
RtsB	4328335	11
RtsB	4708968	3
SprB	382749	1
SprB	386049	2
SprB	484141	1
SprB	503586	1
SprB	730606	1
SprB	730629	1
SprB	824020	1
SprB	867185	2
SprB	1292011	4
SprB	1343865	3
SprB	1374057	1
SprB	1489103	1
SprB	1538112	7
SprB	1677953	1
SprB	1701826	1
SprB	1760097	6
SprB	1800521	8
SprB	1948549	10
SprB	2209457	3
SprB	2565689	1
SprB	2580461	1
SprB	2672611	1
SprB	2672628	1
SprB	3183829	1
SprB	3199217	1
SprB	3199225	1
SprB	3320055	5
SprB	3670321	1
SprB	3789041	5
SprB	3789053	4
SprB	3912702	1
SprB	3954865	2
SprB	3954876	2
SprB	4020170	3
SprB	4116364	2
SprB	4141688	6
SprB	4240191	1
SprB	4330322	3
SprB	4474942	1
SprB	4609879	3
SprB	4844178	1
InvF	1335847	4
InvF	1964177	3

## Sheet: Virulence Plasmid
TF	Peak Coordinate	FAT Score
HilC	17836	1
HilC	34035	2
HilC	38511	2
HilC	48030	1
RtsA	17819	2
RtsB	32487	10
